# Supplementary material for: Acute Drug Treatment in the Early C. elegans Embryo
Source: PLoS One. 2011 Sep 14;6(9):e24656. doi: 10.1371/journal.pone.0024656 (PMC3173474; doi:10.1371/journal.pone.0024656)
Supplement: Spreadsheet S1 — Excel sheet summarizing the results of the eggshell permeability screen. (XLSX) [file pone.0024656.s010.xlsx]

## Sheet: Screen Hits
	Permeability Screen Hits
	Target ORF	Gene Name	Protein Identity, Function or Prediction	% Permeable Embryos*		Brood Size**	Embryos >15%	Embryos >75%	>75% Permeable	Candidate Selection Criteria							RNA #
				Day 1	Day 2		Permeable	Permeable	& Brood >90 embryos	Germline enriched	Germline expressed	Embryonic lethal	Osmotic defective	Maternal sterile	Protein domains	Signal peptide/Membrane targeting
	T01H3.4	perm-1	Uncharacterized, NAD(P)-binding domain	100	41	96	YES	YES	YES	X	X	X	X	X		TM	052
	W01A11.2	dgtr-1	Acyl-CoA:diacylglycerol acyltransferase	86	13	129	YES	YES	YES	X	X	X	X	X		SA	030	SA = Signal Anchor
	C32E8.8	ptr-2	Patched-related, sterol sensing domain	98	65	173	YES	YES	YES	X	X	X	X	X		TM	231
	K07A12.2	egg-6	Uncharacterized, leucine rich repeats	100	34	121	YES	YES	YES	X	X	X	X	X		SP	050	TM = Transmembrane Domain(s)
	C44B12.1	perm-2	Uncharacterized	71	75	105	YES	YES	YES		X	X	X	X		SP	001	SP = Signal Peptide
	C07G2.1/B0280.5	cpg-1/cpg-2	Chondroitin proteoglycans, chitin binding	90	22	131	YES	YES	YES	X	X	X	X		X	SP	151/152
	F32H2.5	fasn-1	Fatty acid synthase	100	100	160	YES	YES	YES		X	X	X	X		TM	219
	H02I12.8/Y17G9B.3	cyp-31A2/A3	Cytochrome P450	92	90	>100	YES	YES	YES	X	X	X	X	X		SP	223
	K10D2.6	emb-8	Cytochrome P450 NADPH-reductase	80	100	91	YES	YES	YES		X	X	X			SP	226
	T05G5.7	rmd-1	Microtubule regulator	99	81	179	YES	YES	YES	X	X	X	X	X		SP	270
	M01A10.3	ostd-1	N-glycan oligosaccharyltransferase (d subunit), ribophorin II	74	80	63	YES	YES			X	X	X	X	X	SP	ste072
	K12H4.4	phi-20	Signal peptidase complex subunit	99	NA	35	YES	YES				X	X	X		SP	ste207
	F49C12.13	vha-17	Vacuolar ATPase E subunit	75	75	46	YES	YES			X	X	X	X		SP	ste219
	ZK792.3	inx-9	Innexin family	16	100	9	YES	YES			X	X		X		SP	ste355
	ZK616.6	perm-3	Uncharacterized	30	80	66	YES	YES			X	X	X	X		TM	004
	T01H3.1	vha-4	Vacuolar ATPase C subunit	100	100	6	YES	YES			X	X	X	X		SP	042
	ZK686.3		N-glycan oligosaccharyltransferase (gamma subunit)	66	100	39	YES	YES			X	X	X	X	X	TM	161
	F08F8.2		HMG-CoA reductase	40	100	25	YES	YES			X	X	X	X		TM	227
	ZK675.1	ptc-1	Patched-1, sterol sensing domain	82	59	55	YES	YES		X	X	X	X			TM	229
	F21H12.4	ptc-2	Patched-2, sterol sensing domain	77	100	ND	YES	YES			X	X	X	X		TM	230
	W03F8.5	lam-1	Laminin beta	26	13	108	YES							X		SP	ste033
	T12A2.2		N-glycan oligosaccharyltransferase (STT3 subunit)	54	NA	15	YES				X	X	X	X	X	SP	ste091
	ZK1058.2	pat-3	Integrin beta subunit	16	2	90	YES					X		X		SP	ste172
	F52B11.3	noah-2	ZP, PAN domains	35	3	100	YES					X		X		SP	ste220
	Y55H10A.1	vha-19	Vacuolar ATPase AC45 subunit	18	0	53	YES				X	X	X	X		SP	ste227
	C44B12.5	perm-4	Uncharacterized	20	0	14	YES				X	X		X		SP	ste279
	ZK792.2	inx-8	Innexin family	19	46	17	YES				X	X		X		SP	ste354
	R186.3		Signal recognition particle receptor (SRP) b subunit	35	33	107	YES				X	X	X	X		SP	ste527
	T09A5.11	ostb-1	N-glycan oligosaccharyltransferase (b subunit)	73	9	72	YES				X	X	X	X	X	SP	ste529
	Y66A7A.8	tbx-33	Uncharacterized, T Box family	48	17	118	YES					X		X		SP	ste562
	F57B10.10	dad-1	N-glycan oligosaccharyltransferase (e subunit)	45	NA	18	YES				X	X	X	X	X	TM	013
	T01B11.3	syx-4 (syn-4)	Syntaxin	11	28	14	YES			X	X	X	X	X		TM	031
	F55A11.2	syx-5 (syn-3)	Syntaxin	29	5	59	YES				X	X	X	X		TM	032
	C55C3.5	perm-5	Uncharacterized	NA	58	107	YES				X	X	X	X		SP	049
	ZK512.5	sec-16	Regucalcin related	37	25	116	YES				X	X	X	X		TM	054
	ZK637.3	tag-256	Integrin alpha	28	0	124	YES				X	X				SP	074
	T03E6.7	cpl-1	Protease cysteine, cathepsin L-like	56	55	133	YES				X	X			X	SP	128
	T24D1.1	sqv-5	Chondroitin synthase	27	33	85	YES			X	X	X			X	SP	149
	PAR2.4	mig-22	Chondroitin polymerizing factor	19	0	89	YES				X	X	X	X	X	SP	150
	ZC101.2	unc-52	Heparan sulfate proteoglycan perlecan, LDLR, EGF	0	20	91	YES				X	X			X	SP	154
	T22D1.4		N-glycan oligosaccharyltransferase (a subunit), ribophorin I	42	NA	19	YES				X	X	X	X	X	SP	160
	T11F8.3	rme-2	Yolk receptor, LDLR, EGF	31	1	66	YES			X	X	X	X	X	X	SP	213
	F27C8.6	trcs-1	Arylacetamide deacetylase, putative	67	18	>100	YES			X	X	X	X	X		SA	228
	T19A5.1		Uncharacterized, TPR repeats	0	15	124	YES			X	X					SP	240
	C15H9.6/F54C9.2	hsp-3/stc-1	Heat shock proteins	5	22	64	YES				X	X				SP	267/269
	C10H11.10	kca-1	Kinesin cargo adaptor	55	30	134	YES				X	X				SP	271
	F38E1.7	mom-2	Wnt	72	16	96	YES			X	X	X				SP	274
	F20D12.4	czw-1	Zeste white-10 homology	27	0	11	YES				X	X	X	X		TM	278
	Y6B3A.1	agef-1	ARF GEF	37	4	81	YES				X	X	X	X		TM	281
	Y45F10D.9	sas-6	Centrosomal protein	64	0	28	YES				X	X				SP	282
	F57B9.2	let-711	Transcriptional repressor	53	33	13	YES				X	X	X	X		TM	283
						Total hits:	51	20	10
	Genes in red were previously uncharacterized.
	* Day 1 plates contain embryos laid by treated adults 0-24 hours after soaking recovery. Permeable embryos take up Nile Blue dye from the agar plates and are bright blue upon visual inspection.
	* Day 2 plates contain embryos laid by treated adults 24-48 hours after soaking recovery
	* Brood size = total number of hatched larvae, permeable embryos, and dead embryos on both Day 1 and Day 2 plates

## Sheet: Protein Predictions and Homlogy
Protein predictions and homology for high (>75%) permeability hits
Target ORF	Gene name	Gene name and description	NCBI KOG	Ensembl orthologs	Predicted homology (by SMART)	Human homolog; protein accession	Domain 1 (domain begin-end, evalue)	Domain 2 (domain begin-end, evalue)	Domain 3 (domain begin-end, evalue)	Domain 4 (domain begin-end, evalue)	Domain 5 (domain begin-end, evalue)	Domain 6 (domain begin-end, evalue)	Domain 7 (domain begin-end, evalue)	Domain 8 (domain begin-end, evalue)	Domain 9 (domain begin-end, evalue)	Domain 10 (domain begin-end, evalue)	Domain 11 (domain begin-end, evalue)	Domain 12 (domain begin-end, evalue)	Domain 13 (domain begin-end, evalue)
Lipid biosynthesis, modification, or sensing
F32H2.5	fasn-1	fasn-1 (Fatty Acid SyNthase)	No KOGs	1 to 1	Fatty acid synthase	FASN (Fatty Acid SyNthase); NP_004095.4	PKS_ER 1599-1920, 1.86e-132	PKS_KR, 1950-2133, 2.00e-32
F08F8.2	F08F8.2	unnamed; putative HMG-CoA reductase	3-hydroxy-3-methylglutaryl-Coenzyme A reductase	1 to 1	HMG-CoA reductase	HMGCR (HMG-CoA Reductase); NP_000850.1	None
H02I12.8/Y17G9B.3	cyp-31A2/3	cyp-31A2/3 (CYtochrome P450 family)	Cytochrome P450 CYP4/CYP19/CYP26 subfamilies	many to many; 28 potential C. elegans paralogs	Cytochrome P450	CYP4V2 (Cytochrome P450); NP_997235.3	Transmembrane 2-21
K10D2.6	emb-8	emb-8 (Cytochrome P450 NADPH-reductase)	NADP/FAD dependent oxidoreductase	1 to 1 or 1 to many	Cytochrome P450 NADPH-reductase	POR (P450 OxidoReductase); NP_000932.3	Transmembrane 5-27
W01A11.2	dgtr-1	dgtr-1 (DGAT-related); putative Acyl-CoA:diacylglycerol acyltransferase	Acyl-CoA:diacylglycerol acyltransferase (DGAT)	many to many; 3 potential C. elegans paralogs	Putative uncharacterized protein	MGAT or DGAT family proteins	Transmembrane 41-63
C32E8.8	ptr-2	ptr-2 (PaTched Related)	Predicted membrane protein (patched superfamily)	many to many; 2 potential C. elegans paralogs	Patched related family protein 2	PTCHD family (PaTChed Homology Domain)	Transmembrane 17-39	Transmembrane 265-287	Transmembrane 300-322	Transmembrane 332-354	Transmembrane 375-397	Transmembrane 407-429	Transmembrane 490-512	Transmembrane 701-723	Transmembrane 730-752	Transmembrane 762-784	Transmembrane 797-819	Transmembrane 834-856
ZK675.1	ptc-1	ptc-1 (PaTChed protein)	No KOGs	many to many; 2 potential C. elegans paralogs	Patched family protein 1	PTCH family (PaTCHed)	COIL 468-494	Transmembrane 652-671	Transmembrane 691-713	Transmembrane 717-739	Transmembrane 765-787	Transmembrane 797-816	Transmembrane 905-922	Transmembrane 1180-1202	Transmembrane 1209-1231	Transmembrane 1241-1263	Transmembrane 1276-1298	Transmembrane 1308-1330
F21H12.4	ptc-2	ptc-2 (PaTChed protein)	No KOGs	many to many; 2 potential C. elegans paralogs	Patched family protein 2	PTCH family (PaTCHed)	Transmembrane 144-166	Transmembrane 170-192	Transmembrane 218-240	Transmembrane 250-269	Transmembrane 335-352	Transmembrane 548-570	Transmembrane 577-599	Transmembrane 609-631	Transmembrane 644-666
Glycosylation
C07G2.1/B0280.5	cpg-1/cpg-2	cpg-1/cpg-2 (Chondroitin ProteoGlycan)	No KOGs; No Ensembl orthologs		Chondroitin proteoglycans, chitin binding protein	None	ChtBD2 59-115, E_VALUE=6.77e-16	ChtBD2 212-268, E_VALUE=9.96e-14	ChtBD2 525-578, E_VALUE=2.343e-10
M01A10.3	ostd-1	ostd-1 (OligoSaccharylTransferase, Delta subunit)	Oligosaccharyltransferase, delta subunit (ribophorin II)	1 to 1	Putative uncharacterized protein	RPN2 (RiboPhoriN II); NP_002942.2	Transmembrane 187-209	Transmembrane 221-243	Transmembrane 247-269
ZK686.3	ZK686.3	unnamed; homologous to the S. cerevisiae dolichyl-diphosphooligosaccharide-protein glycotransferase gamma chain (34-kD) subunit, OST3	Oligosaccharyltransferase, gamma subunit	1 to 1 or 1 to many	Putative uncharacterized protein	TUSC3 (Tumor Suppressor Candidate 3); NP_839952.1	Transmembrane 166-185	Transmembrane 192-214	Transmembrane 245-267	Transmembrane 288-310
Secretion
K12H4.4	phi-20	phi-20; putative ignal peptidase complex subunit	Signal peptidase complex subunit	1 to 1	Probable signal peptidase complex subunit 3	SPCS3 (Signal Peptidase Complex Subunit 3 homolog); NP_068747.1	Transmembrane 10-32
Meiosis/Mitosis
T05G5.7	rmd-1	rmd-1 (Regulator of Microtubule Dynamics)	Uncharacterized conserved protein - regulator of microtubule dynamics	many to many	Putative uncharacterized protein	Unclear	Tetratricopeptide-like helical, 177-272, 3.90e-08
Gap junction
ZK792.3	inx-9	inx-9 (INneXin)	Innexin-type channels	many to many in invertebrates	Innexin family protein	None	Transmembrane 26-48	Transmembrane 101-123	Transmembrane 185-207	Transmembrane 271-293
Vacuolar ATPase
T01H3.1	vha-4	vha-4 (Vacuolar H+-ATPase V0 sector)	Vacuolar H+-ATPase V0 sector, subunit c'	1 to 1 or 1 to many	Putative uncharacterized protein	ATP6V0B (ATPase, H+ transporting, lysosomal 21kDa, V0 subunit b); NP_004038.1	Transmembrane 13-35	Transmembrane 50-72	Transmembrane 93-115	Transmembrane 144-166	Transmembrane 179-201
F49C12.13	vha-17	vha-17 (Vacuolar H+-ATPase V0 sector)	Vacuolar H+-ATPase V0 sector, subunit M9.7 (M9.2)	1 to many	Vacuolar ATP synthase subunit e	ATP6V0E family (ATPase, H+ transporting, lysosomal 9kDa, V0 subunit e)	Transmembrane 4-26	Transmembrane 33-55
Uncharacterized
T01H3.4	perm-1	perm-1 (PERMeable eggshell)	No KOGs	None	Putative uncharacterized protein	None	NAD(P)-binding domain 64-217, E_VALUE=8.60e-06	Transmembrane 377-399	Transmembrane 406-428
K07A12.2	egg-6	egg-6 (EGG sterile (unfertilizable))	Leucine rich repeat	None	Putative uncharacterized protein	None	LRR_TYP 125-148, 2.71e-02	LRR 149-172, 1.62e+01	LRR 175-197, 3.87e+01	LRR 222-245, 2.49e-01	LRR 246-269, 5.73e+01	LRR 270-289, 8.35e+00	LRR 292-315, 4.44e+00	LRR 317-339, 5.12e+01	LRR 340-363, 1.73e+00	LRR 364-387, 3.75e+00	LRR_TYP 388-411, 1.28e-03	LRR 412-435, 4.97e+00	Transmembrane 856-878
C44B12.1	perm-2	perm-2 (PERMeable eggshell)	No KOGs	None	Putative uncharacterized protein	None	None
ZK616.6	perm-3	perm-3 (PERMeable eggshell)	Predicted membrane protein-unknown function	1 to 1	Putative uncharacterized protein	TMEM85 (TransMEMbrane protein 85); NP_057538.1	Transmembrane 73-95	Transmembrane 124-146

## Sheet: Summary All Genes Tested
	Eggshell Permeability Screen
	Target ORF	Gene Name	Protein Identity, Function or Prediction	% Permeable Embryos*		Embryos >15% Permeable	Embryos >75% Permeable	Brood Size**	Candidate Selection Criteria							RNA #	T7 Forward Primer	T3 Reverse Primer
									Germline enriched	Germline expressed	Embryonic lethal	Osmotic defective	Maternal sterile	Protein domains	Signal peptide/Membrane targeting
				Day 1	Day 2				85 genes	237 genes	138 genes	48 genes	66 genes	144 genes	309 genes
	B0244.8	egg-1	LDLR	0	2	N		83	X	X	X			X	TM	209	taatacgactcactataggcataaaggcaagccacgttt	aattaaccctcactaaaggcgcttccatctgaacagtca
	B0361.8		Glycosylation GlyT (Glycosyltransferase)	0	0	N		101		X				X	SP	173	taatacgactcactatagggacacaaaaaccgtccgtct	aattaaccctcactaaaggcccaaaccgacttacctcaa
	B0393.7		LDLR	1	0	N		99						X	SP	025	taatacgactcactataggaaaaataggcggacgttgtg	aattaaccctcactaaaggagcatcgagctgctgtgtta
	B0416.6	gly-13	N-glycan complex GlcNAcT (alpha-1,3-mannosyl-glycoprotein beta-1,2-n-acetyglucosaminyltransferase)	1	1	N		102		X				X	SP	014	taatacgactcactatagggcaaacaggaagggaaaaca	aattaaccctcactaaaggttgctgaagaactggccttt
	B0464.4	bre-3	Glycolipid ManT (mannosyltransferase)	0	2	N		102		X				X	SP	166	taatacgactcactataggaagtggtgccaagttcaagg	aattaaccctcactaaaggcagcaattttcgacgagtga
	B0491.2	sqt-1 (rol-5)	Collagen cuticular	1	1	N		102			X	X	X		SP	087	taatacgactcactataggctaccccaactccacatgct	aattaaccctcactaaagggcagtactcggcatcctttc
	C01G6.3		Uncharacterized	0	1	N		98		X	X				SP	105	taatacgactcactataggtgcgtcttctgattcttctcc	aattaaccctcactaaaggcactcaaaggacttaccgcata
	C03A7.14	abu-8	UPR pathway, cysteine rich repeats	0	1	N		100		X					SP	265	taatacgactcactataggccaagctccagttgtccaat	aattaaccctcactaaaggagctctgttgtgggctctgt
	C03E10.4	gly-20	N-glycan complex GlcNAcT (UDP-GlcNAc:a-6-D-mannoside b1,2-N-acetylglucosaminyltransferase II)	1	2	N		102		X				X	SP	164	taatacgactcactatagggccggtctatttgcaatacc	aattaaccctcactaaaggttctgccacgtgttcttctg
	C03H5.2		Nucleotide sugar transporter UDP-GlcNAc, UDP-GalNAc	0	5	N		105		X			X	X	SP	ste251	taatacgactcactataggcaacgagtcagccctggt	aattaaccctcactaaaggtgaatcgagctaacgacacg
	C04F12.5		Predicted mucin?, uncharacterized	0	2	N		74	X	X					SP	065	taatacgactcactataggcggtttctacacccacctgt	aattaaccctcactaaaggtcaacaaaacataataagcaatgtga
	C04F6.1/F59D8.1/F59D8.2	vit-3/4/5	Vitellogenins	2	2	N		101		X	X				SP	216	taatacgactcactatagggctggaaccaagaacaccat	aattaaccctcactaaagggaattgacggaggacgttgt
	C04F6.3	cht-1	Chitinase	0	1	N		102		X	X			X	SP	061	taatacgactcactataggttcaaagtccatcctcgtcc	aattaaccctcactaaaggcaagacccttctctcgttcg
	C04H5.2	clec-147	C-type lectin	0	1	N		63		X				X	SP	006	taatacgactcactataggtggcagttgaggcatttattc	aattaaccctcactaaaggatgctccggtgttattggac
	C07A9.1	clec-162	C-type lectin	0	2	N		102		X				X	SP	077	taatacgactcactataggaatgattgggaatggcttga	aattaaccctcactaaaggttcccctagctgtaccacctt
	C07F11.1	tol-1	Toll-like receptor	0	1	N		75		X	X				SP	260	taatacgactcactataggcgacgtctcgacgtatctca	aattaaccctcactaaaggaatccagcgtcttcagtgct
	C07G1.2		LDLR	0	1	N		102						X	SP	193	taatacgactcactataggtacaagcaggcaatctcgtg	aattaaccctcactaaaggcttaccccttgtacgtgtgga
	C07G2.1	cpg-1	Chondroitin proteoglycan, chitin binding	0	0	N		77	X	X				X	SP	151	taatacgactcactataggatgttccagtcccagtggag	aattaaccctcactaaaggatccgacggtcgttgtagtc
	C07G3.9	ugt-64	Glycosylation GlcAT (UDP-glucoronosyl and UDP-glucosyl transferase)	0	4	N		103		X				X	SP	171	taatacgactcactataggaatggtccccaacttccttc	aattaaccctcactaaaggacttcggcattttcccatta
	C08H9.3	alg-8	N-glycan lipid precursor GlyT (glucosyltransferase for lipid linked precursor in N-glycan synthesis)	0	0	N		52		X	X			X	SP	157	taatacgactcactataggtcaccgctatcgagcttacc	aattaaccctcactaaaggtcaaatttttggcaacacca
	C10G8.4		Trypsin Inhibitor like cysteine rich domain	0	7	N		106		X					SP	142	taatacgactcactataggatgctgccgatttcaacagt	aattaaccctcactaaaggttccgtaaacgaaacagtcttg
	C10H11.10	kca-1	Kinesin cargo adaptor	55	30	YES		134		X	X				SP	271	taatacgactcactataggcgttcgattccaaatggttc	aattaaccctcactaaaggccaagctgtactcgtcgtca
	C10H11.4	ugt-28	Glycosylation GlcAT (UDP-glucoronosyl and UDP-glucosyl transferase)	0	1	N		101		X				X	SP	169	taatacgactcactataggcataagcgtcgggacatttt	aattaaccctcactaaaggcgagggtcattgagaagagc
	C10H11.6	ugt-26	Glycosylation GlcAT (UDP-glucoronosyl and UDP-glucosyl transferase)	0	1	N		101		X				X	SP	017	taatacgactcactataggatattggagagcccgaggat	aattaaccctcactaaaggtgcaagcatattcgcatttc
	C11E4.2		Peroxidase glutathione	0	1	N		101						X	SP	144	taatacgactcactataggaacatggcacctggttcagt	aattaaccctcactaaaggattagctggctcagcaagga
	C14B1.2		Predicted mucin?, uncharacterized	1	1	N		77	X	X				X	SP	066	taatacgactcactataggtcctgttgctggttgtttca	aattaaccctcactaaaggaaatcactgcggagatcagg
	C14B1.9		Uncharacterized	1	0	N		101	X		X				SP	104	taatacgactcactataggcgctgaaggttcttttcagg	aattaaccctcactaaagggctgcagttgagaggtttcc
	C14B9.2		Protein disulfide isomerase	0	2	N		85		X	X				SP	245	taatacgactcactatagggcaaatttgagccaaagagc	aattaaccctcactaaagggttaatcgtggcgtccatct
	C15C8.3		Protease aspartyl	0	0	N		101		X				X	SP	138	taatacgactcactataggcgcaacgaacttctgtcaaa	aattaaccctcactaaagggccttggcaagactggtaac
	C15C8.4		LDLR, coiled coil	0	2	N		102	X					X	SP	197	taatacgactcactataggcggaacggatcaacttcatt	aattaaccctcactaaagggtcgttttacacgtggctca
	C15H9.6	hsp-3	Heat shock protein	0	0	N		80		X	X				SP	267	taatacgactcactataggccatgctcaccattgacaac	aattaaccctcactaaaggtacggccaataagcttggtc
	C17B7.2		Uncharacterized	0	0	N		102		X					SP	095	taatacgactcactataggtcattgcgctagtcaaatcg	aattaaccctcactaaaggctgagaacattgccgactcc
	C17E7.9		Uncharacterized	3	1	N		97	X	X					SP	112	taatacgactcactatagggattgagcacgactcttccc	aattaaccctcactaaaggtcgtgtactccacacggaga
	C18B2.1		Predicted chondroitin 6OST (prediction unlikely)	0	1	N		98		X	X			X	SP	009	taatacgactcactataggagctgaacaaattcgcctgt	aattaaccctcactaaaggttgtggcatcattgtggttt
	C18E3.8	hop-1	Presenilin homolog	0	1	N		101		X	X				SP	234	taatacgactcactataggagtgtactccgggaaaacca	aattaaccctcactaaagggctggaaatttgtcgtctcc
	C18G1.4	pgl-3	Uncharacterized, member of PGL family	1	1	N		101	X	X	X				SP	286	taatacgactcactataggcaaagcgagttgaacaacga	aattaaccctcactaaagggaatcccaaccatcgctaga
	C25A1.8	clec-87/cpg-5	C-type lectin	0	4	N		102	X	X				X	SP	084	taatacgactcactataggttttgccttctcgttgcttt	aattaaccctcactaaaggggcaactgctccaacttctc
	C25A8.4		Chitinase, glycosyl hydrolases family	1	0	N		88		X				X	SP	062	taatacgactcactatagggctggaggatggaaatttga	aattaaccctcactaaaggtcgtttccaaggaggaattg
	C25B8.3	cpr-6	Protease cysteine, cathepsin L-like	0	0	N		101						X	SP	134	taatacgactcactataggagggcaaacaacacttgtcc	aattaaccctcactaaaggaaacctcgaaagcgatctca
	C25B8.4	clec-266	C-type lectin	0	0	N		94						X	SP	079	taatacgactcactataggtttcagaatcttcaaactcgttc	aattaaccctcactaaagggtcacagtccgcttctctcc
	C32E8.8	ptr-2	Patched-related, sterol sensing domain	98	65	YES	YES	173	X	X	X	X	X		TM	231	taatacgactcactataggatccctgagcacattccaac	aattaaccctcactaaaggattgtagcgtcggtttggtc
	C36B1.12	imp-1	Uncharacterized, intramembrane protease family	0	0	N		95	X	X					SP	255	taatacgactcactataggtcggcacatgcagtctctac	aattaaccctcactaaaggcttgctcaattggtggaaca
	C36B7.7	hen-1	LDLR	0	4	N		103						X	SP	191	taatacgactcactataggcccaccatgaactccaaagt	aattaaccctcactaaaggtgaaagaagcgattgatgagg
	C39D10.7		Chitin binding	1	1	N		102		X				X	SP/SA?	056	taatacgactcactataggggattgtacgctttggtggt	aattaaccctcactaaaggaacacctcgctgatggaaac
	C39E6.1	lon-2	Heparan sulfate proteoglycan glypican	0	0	N		93		X	X			X	SP	010	taatacgactcactataggactcgttgacatgcacaagc	aattaaccctcactaaaggaactggtggcattcctgaac
	C41D11.9		Uncharacterized, predicted GTP-binding protein	0	1	N		101	X	X					SP	113	taatacgactcactataggaggccttacgtgcacatttc	aattaaccctcactaaaggtccaactgcgatcagaacaa
	C42D8.2	vit-2	Vitellogenin	0	1	N		93		X					SP	215	taatacgactcactataggtgcttgctttgtggagaatg	aattaaccctcactaaaggtgggatctttccagagatgg
	C44B12.1	perm-2	Uncharacterized	71	75	YES	YES	105		X	X	X	X		SP	001	taatacgactcactataggttttccaccacttggatcgt	aattaaccctcactaaaggggcgagtttaagtcgtcgtc
	C44B12.2	ost-1	Osteonectin, basement membrane glycoprotein	1	1	N		80		X	X			X	SP	005	taatacgactcactataggcgccaagaaaaagaagatcg	aattaaccctcactaaagggaatggcttgatgcaggatt
	C44B12.5	perm-4	Uncharacterized	20	0	YES		14		X	X		X		SP	ste279	taatacgactcactatagggtccttaaaatattccccacctg	aattaaccctcactaaaggagatgaaaaatatttacaggcttcg
	C44E4.3		Aminotransferase	0	0	N		>100		X					SP	241	taatacgactcactataggggaaaaagctgagccaagtg	aattaaccctcactaaaggcgtcatggagagctttagcc
	C47E12.3		Mannosidase (alpha-mannosidase), predicted	0	4	N		103		X				X	SP	185	taatacgactcactatagggtgccatcatgccctttact	aattaaccctcactaaaggccaatcgtgaagaaccgaat
	C47G2.3		Translocase	1	6	N		109		X	X	X	X		TM	034	taatacgactcactataggtcctcaaatgcgacctcaat	aattaaccctcactaaaggttgtagagaagacagcaaaacca
	C47G2.4		LMBR1-like	0	0	N		>100	X	X					SP	252	taatacgactcactataggatttccatggtgccagagac	aattaaccctcactaaagggcaaaatccaattgtgacga
	C48A7.2		Na/P symporter	0	2	N		94	X	X	X				SP	235	taatacgactcactataggggaaaacagcgacacagtca	aattaaccctcactaaagggtccgagctttgaagcaatc
	C48B4.7		Uncharacterized	0	4	N		96	X	X					SP	114	taatacgactcactataggtctgcagcttgaactctcca	aattaaccctcactaaaggtgatagtgaagcggggaagaa
	C49C3.4		EGF-like domain	0	0	N		95		X					SP	238	taatacgactcactataggccatccttcaggcaactctt	aattaaccctcactaaaggtccaaacttctggcaagtcg
	C52E4.1	cpr-1	Protease cysteine, cathepsin B-like	0	1	N		102		X				X	SP	129	taatacgactcactataggcttatccttaccgcgctctg	aattaaccctcactaaaggtgcagcattctttggaacag
	C53B7.2		Trypsin Inhibitor like cysteine rich domain	1	4	N		104		X					SP	021	taatacgactcactataggtgatgtttgcatttccaatagc	aattaaccctcactaaaggataacgatcactgcggtctg
	C54D1.2	clec-86	C-type lectin	0	1	N		93		X				X	SP	082	taatacgactcactataggtctttactcttgtcgcgcttt	aattaaccctcactaaagggacatggtgggcatgtgta
	C55B7.2	gly-2	N-glycan complex GlcNAcT (alpha-1,6-mannosyl-glycoprotein beta-1,6-n-acetyglucosaminyltransferase)	2	1	N		87			X			X	SP	162	taatacgactcactataggggccaacgagcaaaaactaa	aattaaccctcactaaaggctaatgggaagccaagtcca
	C55C3.3		Uncharacterized	4	5	N		102		X	X				SP	097	taatacgactcactataggatcgtgctccaatccaactc	aattaaccctcactaaaggttaccggtggagtagccaac
	C55C3.5	perm-5	Uncharacterized	NA	58	YES		107		X	X	X	X		SP	049	taatacgactcactataggcgtcacatctcatgccaatc	aattaaccctcactaaaggggtatttcgagcagccatgt
	C56C10.9		Ca+2 EF-hand	0	2	N		101	X						SP	237	taatacgactcactataggtgatgtgaacgacgatggat	aattaaccctcactaaaggttcgaagcaagtcggaagtt
	D2030.1		Mannosidase (alpha 1,2), predicted	0	4	N		102		X				X	SP	186	taatacgactcactataggttcttcttccggcttttgaa	aattaaccctcactaaagggccctccacaagtagaacca
	D2096.3	aagr-1	Glycosidase, acid alpha glucosidase related	0	3	N		103	X					X	SP	179	taatacgactcactatagggaatgcccaggaagttgaaa	aattaaccctcactaaagggagcccattcaatgaaggaa
	D2096.4	sqv-1	Chondroitin/HS UDP-GlcA decarboxylase	5	0	N		97		X				X	SP	145	taatacgactcactataggcttggattggcaaagttcgt	aattaaccctcactaaaggacaggtttccctcctcgttt
	DY3.7	sup-17	Metalloprotease ADAM	1	1	N		98	X	X					SP	123	taatacgactcactataggcgcctatgctctcacattca	aattaaccctcactaaaggacggcaagaactgcagagat
	EGAP1.3	zmp-1	Metalloproteinase zinc	0	2	N		102		X					SP	023	taatacgactcactataggtgggcgagaaaatcattacc	aattaaccctcactaaaggtggggatatccatcagcaat
	F02A9.6	glp-1	Notch receptor, EGF domains	1	0	N		90	X	X	X				SP	277	taatacgactcactataggatcgatgaaggatggtctcg	aattaaccctcactaaaggtcataccattccggtccaat
	F08F3.3	rhr-1	Blood group glycoprotein, member of ammonium transport family	0	1	N		>100		X	X				SP	251	taatacgactcactataggtcctggtcatcttcgctctt	aattaaccctcactaaaggacgatggccagtaaatccag
	F08F8.2		HMG-CoA reductase	40	100	YES	YES	25		X	X	X	X		TM	227	taatacgactcactataggttccctgaaatgaccgttcta	aattaaccctcactaaaggaattcccaagactgacctattca
	F09B12.5		LDLR	0	3	N		102						X	SP	026	taatacgactcactatagggtgattccggagaggatgaa	aattaaccctcactaaaggacaaatttcacgggcttcac
	F09E5.2	alg-2	N-glycan lipid precursor ManT	0	1	N		100		X	X	X	X	X	TM	011	taatacgactcactataggccggatcgacttttaacgaa	aattaaccctcactaaaggtcaaccaaaaatcccgtctc
	F10C2.5		Mannosidase (alpha 1,2 mannosyl-oligosaccharide), predicted	0	12	N		98		X				X	SP	187	taatacgactcactataggaccctctcacgtttgactgg	aattaaccctcactaaaggcaggccgtaaaggaaatgc
	F10G2.2		Uncharacterized	2	2	N		102	X		X				SP	106	taatacgactcactataggtgtcttccaagtcgtttctga	aattaaccctcactaaaggttttcatttgcttcttgtgtcaa
	F11A10.5		Uncharacterized	8	3	N		94	X	X					SP	107	taatacgactcactataggtcgcgagaccaatctctttc	aattaaccctcactaaaggtagcgaggcagatgaaggtt
	F11C7.5	osm-11	Uncharacterized	0	1	N		101		X					SP	093	taatacgactcactatagggtgttcgtcgcaatgaggag	aattaaccctcactaaaggctgcactggagtgaacatgg
	F11E6.2	grl-24	Hedgehog-like	1	1	N		82	X						SP	232	taatacgactcactatagggcctccaaaaagactgacga	aattaaccctcactaaaggtgtttccccatacttcgaaaa
	F13D12.5		Uncharacterized	2	7	N		106	X	X					SP	115	taatacgactcactataggcgaatggcttcgagaagaac	aattaaccctcactaaaggcacaaccagctcacctcaga
	F13H10.4		Glucosidase I (a1,2-glucosidase)	0	1	N		101		X				X	SA	178	taatacgactcactatagggctgttccatctcgaccatt	aattaaccctcactaaaggtcgaagaacccttgagcttc
	F14B4.1		LDLR, EGF	0	3	N		104		X				X	SP	204	taatacgactcactataggaacgtgccggattacaaaag	aattaaccctcactaaaggccgttctcccctaacaaaca
	F14B6.1	sdz-14	Uncharacterized, SKN-1 dependent zygotic transcript	1	3	N		99	X						SP	288	taatacgactcactataggcgctaaagcgctgagacata	aattaaccctcactaaagggccgattatcatctgcaaag
	F14F7.1	col-98	Collagen	0	0	N		100		X					SP	090	taatacgactcactataggggatacggaggatacgctca	aattaaccctcactaaaggggacacactccacgatttcc
	F15B10.1		Nucleotide sugar transporter UDP-GlcNAc	0	3	N		103		X				X	SP	175	taatacgactcactataggagggttctcttcttgccaca	aattaaccctcactaaaggtcttgaaatagacaatggaaacga
	F17C11.7		GPI anchor biosynthesis, transamidase complex	0	4	N		101	X	X					SP	177	taatacgactcactataggcgagcaactttacattgcga	aattaaccctcactaaaggtccacctcaaccgtcttctc
	F18A1.7		Uncharacterized	2	14	N		109	X	X	X				SP	094	taatacgactcactataggggttaattgcaaaacggcat	aattaaccctcactaaaggaagctcgcaaagtctgtggt
	F18E2.1		Acid phophatase like	0	1	N		97		X	X				SP	243	taatacgactcactatagggatttgggatattggcatgg	aattaaccctcactaaaggatcgtttacaggcgacatcc
	F19H6.4		Steroid reductase	1	0	N		100	X	X	X				SP	220	taatacgactcactataggggcatggcagtcattgtctt	aattaaccctcactaaaggcaaggttcctccggttgata
	F20D12.4	czw-1	Zeste white-10 homology	27	0	YES		11		X	X	X	X		TM	278	taatacgactcactatagggtgcgaaactcgctcttacc	aattaaccctcactaaaggtcagccatcacgttagcatc
	F20H11.5	ddo-3	Oxidase D-aspartate	2	0	N		>100		X					SP	246	taatacgactcactataggccacattttccatcacaaacc	aattaaccctcactaaaggccggaattgtaattgtagaaaagtct
	F21D12.2		Uncharacterized	0	6	N		104					X		SP	ste257	taatacgactcactataggcttcgttttccgttccgata	aattaaccctcactaaaggccaatttcaagttcgccataa
	F21F8.4		Protease aspartyl	0	0	N		100		X				X	SP	127	taatacgactcactatagggaatcgccaaagatgcaaat	aattaaccctcactaaaggctcacttttgctcccaaagc
	F21F8.7	asp-6	Protease aspartyl	0	0	N		100		X				X	SP	126	taatacgactcactataggtctcggacttgctttcacct	aattaaccctcactaaaggtttggagagatggagcgaat
	F21H12.4	ptc-2	Patched-2, sterol sensing domain	77	100	YES	YES	ND		X	X	X	X		TM	230	taatacgactcactataggtacgcagcagagatgactgg	aattaaccctcactaaagggagcacagaatgatcgcaga
	F25H2.7		Glycosylation GlyT (glycosyltransferase)	1	0	N		96		X				X	SP	018	taatacgactcactatagggccgtcattgcattctttct	aattaaccctcactaaaggaagcaacgccttttgaacat
	F25H5.4	eef-2	Translation elongation factor EF-2	7	0	N		4		X	X	X	X		TM	285	taatacgactcactatagggtggattctgccaattcgtt	aattaaccctcactaaaggtgttgtgggcatccttgtaa
	F26E4.11	hrdl-1	E3 ubiquitin ligase	1	2	N		76		X	X				SP	272	taatacgactcactataggcgcagtattccgttccactt	aattaaccctcactaaaggtgcaattgctcttctgttgg
	F26G1.1		Uncharacterized	0	2	N		72	X	X			X		SP	109	taatacgactcactataggaatctaattgccgccttcct	aattaaccctcactaaaggcggacagctgggattgtaag
	F26G5.1		Uncharacterized	0	0	N		94	X	X	X				SP	264	taatacgactcactatagggcctctgcaattcaaagctc	aattaaccctcactaaagggctgggtgatttcttggtgt
	F27C1.7	atp-3	ATP synthase subunit	10	11	N		16		X	X	X	X		SP	041	taatacgactcactataggactcatgaaacgcggattct	aattaaccctcactaaagggcaagggcatccttgtattt
	F27C8.6	trcs-1	Arylacetamide deacetylase, putative	67	18	YES		>100	X	X	X	X	X		SA	228	taatacgactcactataggccaaaactctgggactgctc	aattaaccctcactaaaggacgtggccgtttgaaataac
	F28D1.11	dpm-3	N-glycan lipid precursor? ManT (Dolichol phosphate mannosyltransferase)	0	0	N		55		X				X	SP	158	taatacgactcactataggtggtgtctcaattggtaacatactc	aattaaccctcactaaaggtctatccacataaagcaaatatcaca
	F29D11.1	lrp-1	LDLR, EGF	4	8	N		101						X	SP	202	taatacgactcactataggtgaaggatccattcccagag	aattaaccctcactaaaggttgcagccaatccaatatca
	F31E8.4		Copper transporter	0	2	N		>100	X	X					SP	250	taatacgactcactatagggaatggcagtctccatgctt	aattaaccctcactaaaggtgggtttccagtgaacaaga
	F32B5.8	cpz-1	Protease cysteine, cathepsin Z-like	0	4	N		104		X	X			X	SP	135	taatacgactcactatagggcgaacttttgtgctccttc	aattaaccctcactaaaggcggccttcatcttctcgtag
	F32E10.8		LDLR, EGF	3	4	N		100						X	SP	205	taatacgactcactataggatgccaaaatcatacatctcaa	aattaaccctcactaaaggcgtgagaactgcaatcaacc
	F32H2.5	fasn-1	Fatty acid synthase	100	100	YES	YES	160		X	X	X	X		TM	219	taatacgactcactatagggatccgtccagatgaaggaa	aattaaccctcactaaaggtcgactcccatcaaggaatc
	F33D11.9		GPI anchor attachment protein	0	0	N		102	X	X					SP	176	taatacgactcactataggtcgtaatgtccaaaggaagattt	aattaaccctcactaaaggctctcttattcttctttgttgaatgg
	F35C5.6	clec-63	C-type lectin, CUB domain	0	1	N		92		X				X	SP	080	taatacgactcactataggaaactggtgagcttggcact	aattaaccctcactaaaggtgaagcgtagacaacgacga
	F35H8.6	ugt-58	Glycosylation GlcAT (UDP-glucuronosyltransferase)	0	4	N		103		X				X	SP	172	taatacgactcactataggtttcgttgtgctctccactg	aattaaccctcactaaaggcggaaaactgtccgaattgt
	F36D3.9	cpr-2	Protease cysteine	0	1	N		102						X	SP	130	taatacgactcactatagggattcccgaagagctcactg	aattaaccctcactaaagggggtatgcggagttacctga
	F36H1.4	lin-3	EGF	6	0	N		27	X	X			X		SP	275	taatacgactcactataggtcatatgtgcccaccagaag	aattaaccctcactaaaggtctgcagaatccaactcgata
	F38A5.5	nspb-3	Nematode spcific peptide family, group B	0	6	N		88			X		X		SP	ste216	taatacgactcactataggctgccacaaatcagcttcaa	aattaaccctcactaaaggcaattttccaatcacttccga
	F38E1.7	mom-2	Wnt	72	16	YES		96	X	X	X				SP	274	taatacgactcactataggtgtgtctcactcgttggctc	aattaaccctcactaaagggctcattacgcatttgctga
	F39H2.1	flp-22	Neuropeptide FMRF	2	2	N		83	X						SP	045	taatacgactcactataggatgaaccgttccatgattgc	aattaaccctcactaaaggtcctgttcagaaactgcttca
	F40F4.3	lbp-1	Lipid binding protein	2	3	N		87		X				X	SP	217	taatacgactcactataggagtcctgccaagacgtcagt	aattaaccctcactaaagggtagaatcggcgtccctca
	F40F4.4	lbp-3	Lipid binding protein	5	2	N		98		X				X	SP	218	taatacgactcactataggatctgctcttgcgaccaatc	aattaaccctcactaaaggtttctacttctttccggtcgat
	F40F9.6	aagr-3	Glycosidase II alpha 1,3 (glycosyl hydrolase), acid alpha glucosidase related	0	4	N		104	X	X	X			X	SP	181	taatacgactcactataggatcacgatatgcccatggat	aattaaccctcactaaaggtatgagcatgagcacggaag
	F41E6.2	grd-5	Hedgehog-like protein	0	0	N		101		X	X				SP	233	taatacgactcactataggtgcagactcctcagaaatgc	aattaaccctcactaaaggcatgcaagagcgtattgtcc
	F42A8.3		Uncharacterized	0	4	N		84	X	X					SP	116	taatacgactcactataggattttccgcaaaacaaatcg	aattaaccctcactaaaggagatctgcatccgacattcc
	F43C9.4	mig-13	LDLR, CUB	3	7	N		87						X	SP	029	taatacgactcactataggactgggttttcgggacttct	aattaaccctcactaaaggaccccagtgcaacttgaatc
	F43E2.8	hsp-4	Heat shock protein	0	0	N		5		X	X	X			SP	268	taatacgactcactataggggtgtcgaaaataccggaga	aattaaccctcactaaagggcttccgagccactcaatag
	F44C4.3	cpr-4	Protease cysteine, cathepsin B-like	0	0	N		101		X				X	SP	132	taatacgactcactataggtctgactgtggatcctgctg	aattaaccctcactaaaggtccacggatgatacggaaat
	F44E2.4		LDLR, predicted Ser/Thr kinase receptor-like	5	2	N		98						X	TM	212	taatacgactcactataggaagagttgttcgcaggagga	aattaaccctcactaaaggcagaaatgcaagcaactcca
	F45G2.8		Translocase	0	13	N		40			X	X	X		SP	033	taatacgactcactataggcgtggagaactgcactgaaa	aattaaccctcactaaaggtcagttttggcattttcctctt
	F46F2.3		Uncharacterized	2	2	N		97		X	X				SP	103	taatacgactcactataggtcaacaagtcacataggttttgg	aattaaccctcactaaaggtggtggaatctcttgtatccagca
	F47C12.2	clec-78	C-type lectin	0	0	N		90						X	SP	081	taatacgactcactatagggtccttgacgacgacgaact	aattaaccctcactaaaggtggccgatgtgatagtttga
	F47E1.4		Protease inhibitor serine domain, organic ion transporter	0	3	N		102		X	X				SP	141	taatacgactcactataggcatttggccattccttgtct	aattaaccctcactaaagggtccaaatccgaaaactcca
	F48C1.1	aman-3	Mannosidase II (a3,6-mannosidase II)	8	3	N		107						X	SA	184	taatacgactcactataggctaatgtggagcatggagca	aattaaccctcactaaaggcctccaactcgtgtaactcca
	F48E3.1	gly-12	N-glycan complex GlcNAcT (alpha-1,3-mannosyl-glycoprotein beta-1,2-n-acetyglucosaminyltransferase)	2	2	N		103			X			X	SP	163	taatacgactcactataggggaatgacaatggaggagga	aattaaccctcactaaaggcacccccttatgtatacctcgt
	F48E3.3		Glycosylation GlyT (glycosyltransferase quality control)	0	1	N		102		X				X	SP	174	taatacgactcactataggtgcgagtcaaacagcatctc	aattaaccctcactaaaggatcgatccgagtttttgtgc
	F49C12.12	phi-62	Uncharacterized	6	3	N		51		X	X	X	X		SP	048	taatacgactcactataggaaaatgtcggctttctggtg	aattaaccctcactaaaggtcaaaagatttgtgccgtgt
	F49C12.13	vha-17	Vacuolar ATPase E subunit	75	75	YES	YES	46		X	X	X	X		SP	ste219	taatacgactcactataggtcaagaggaggaaggaaacg	aattaaccctcactaaaggcattccactcgtctcggttt
	F49E12.1		Peroxidase	1	1	N		97		X				X	SP	022	taatacgactcactataggtctgcttcacgtcgtaatcg	aattaaccctcactaaaggcgacacttcctccaaagagc
	F52B11.3	noah-2	ZP, PAN domains	35	3	YES		100			X		X		SP	ste220	taatacgactcactataggcttcctgcttcatctacgcc	aattaaccctcactaaagggaagtggctcctcaagttgg
	F52G2.1	dcap-2	mRNA decapping enzyme	1	0	N		98	X						SP	284	taatacgactcactataggtgcattcaccaaatcatcca	aattaaccctcactaaagggcgaacaagctggaattagg
	F52H3.1	let-268	Procollagen hydrolase that processes type IV collagen	3	2	N		100		X	X				SP	092	taatacgactcactataggcaaagacgcttcggatacaa	aattaaccctcactaaaggaaggttcaatgcaatcagtgg
	F53B7.4		LDLR	0	11	N		101						X	SP	027	taatacgactcactatagggcaagccaaagggttatcaa	aattaaccctcactaaaggatgtgcaggtggttcacaaa
	F54C9.2	stc-1	Heat shock protein	9	8	N		87		X	X				SP	269	taatacgactcactataggaccgagtgtcgttgctttct	aattaaccctcactaaagggaaccgccaacgagtacaat
	F54F7.5	mes-1	RTK-like	3	1	N		97		X	X	X			SP	273	taatacgactcactataggcgtctgacattccaacatcg	aattaaccctcactaaagggtcgtcagaggggagtcttg
	F54G8.3	ina-1	Integrin alpha chain	2	0	N		102		X					SP	075	taatacgactcactataggtggaaactttggaggaatcg	aattaaccctcactaaaggaatgaatcctcttgccgttg
	F55A11.1		Uncharacterized, EF hand domains	0	4	N		104		X	X				SP	024	taatacgactcactataggtgcctcattcttggttcctt	aattaaccctcactaaaggtgcatttgttcctggtgaga
	F55A11.2	syx-5 (syn-3)	Syntaxin	29	5	YES		59		X	X	X	X		TM	032	taatacgactcactatagggacgcagatcgatcaaaggt	aattaaccctcactaaaggtgacagagcacccatatcca
	F55B11.2		Uncharacterized	0	1	N		126		X	X				SP	035	taatacgactcactatagggcttttccttgcttttccaa	aattaaccctcactaaaggtcactgaagctccgttcaact
	F55D10.1	aman-1	Mannosidase	2	2	N		103						X	SP	182	taatacgactcactataggtcgctaaattccgagtaggc	aattaaccctcactaaaggcaactccgtcagaggctacc
	F55F8.9		Zinc transporter domain	1	0	N		>100		X	X				SP	248	taatacgactcactataggtcagtacattcgccccagtt	aattaaccctcactaaaggtccatggaaatgtggttctg
	F55H12.3		C-type lectin	1	2	N		94						X	SP	086	taatacgactcactataggtctctttgcaatatatccgattca	aattaaccctcactaaaggtctctttgcaatatatccgattca
	F56A4.2		C-type lectin	2	2	N		102		X				X	SP	076	taatacgactcactataggatcgttcgtagccaaactgg	aattaaccctcactaaaggaacctgcggagactggataa
	F56D6.6	tag-142	Uncharacterized	0	2	N		101	X						SP	111	taatacgactcactataggcttgaaacgtcgcaagctc	aattaaccctcactaaaggcgtcaatgatttgttcaatctg
	F56F3.6	ins-17	Insulin-like peptide	0	10	N		105			X		X		SP	ste450	taatacgactcactataggacaagcatgattggtgtgga	aattaaccctcactaaaggaatcggttactcgcttctcg
	F57A10.4		Uncharacterized	0	3	N		102	X	X					SP	117	taatacgactcactataggatatttttccgggagccatc	aattaaccctcactaaaggcgaatcctgagcaccatttt
	F57B10.10	dad-1	N-glycan oligosaccharyltransferase (e subunit)	45	NA	YES		18		X	X	X	X	X	TM	013	taatacgactcactataggatggcggctcaagtagttcc	aattaaccctcactaaaggatcccaagaagttgacgacga
	F57B9.2	let-711	Transcriptional repressor	53	33	YES		13		X	X	X	X		TM	283	taatacgactcactataggttgtgaagacggcttgtgag	aattaaccctcactaaaggtctcgattccctccatgttc
	F57C2.5		Predicted mucin, alkalyoid synthase	1	2	N		80		X				X	SP	069	taatacgactcactataggagaacacttcggcgagaaaa	aattaaccctcactaaaggcaataagttccacggccact
	F57F4.4		Uncharacterized	2	9	N		108		X					SP	110	taatacgactcactataggacaaacagatgccaccaaca	aattaaccctcactaaaggcaagcggttactccagcttc
	F58E2.9	srz-23	7xTM receptor	0	4	N		104			X		X		SP	ste061	taatacgactcactataggccgcataaaacttgcacaaa	aattaaccctcactaaaggaccgcaaacaggatgaaaag
	F58H1.1	aman-2	Mannosidase II (a3,6-mannosidase II)	1	1	N		102						X	SP	183	taatacgactcactataggttcccgatggagaagctaga	aattaaccctcactaaaggcggaattgttcagccttgtt
	F58H1.7		LDLR	1	2	N		87						X	SP	028	taatacgactcactataggagtgttaatgtgcgccatcc	aattaaccctcactaaaggcaaagaaacggaaatcagca
	F59A3.4		Zinc transporter, ZIP	1	0	N		>100	X	X					SP	249	taatacgactcactataggaagcgtcctgatgtgattcc	aattaaccctcactaaaggccaacatccatgcacatcat
	F59E12.13	fut-3	FucT (fucosyltransferase)	0	2	N		101	X	X				X	SP	165	taatacgactcactataggttcggccagcaagtgtctat	aattaaccctcactaaaggtttccgagttcctgaagtgc
	H02I12.1	cbd-1	Chitin binding	0	0	N		5	X	X	X	X	X	X	SP	055	taatacgactcactataggagatggaactcatggaacgg	aattaaccctcactaaaggcccaatcctgcacaatttct
	H02I12.8/Y17G9B.3	cyp-31A2/A3	Cytochrome P450	92	90	YES	YES	>100	X	X	X	X	X		SP	223	taatacgactcactataggcggacggactcatgaaaaat	aattaaccctcactaaaggaatgcagttacggcttccag
	H19M22.3		Metalloprotease, gelatinase A related	0	2	N		102					X		SP	ste204	taatacgactcactataggaatccgtgacgcttaaatgg	aattaaccctcactaaagggtatcgttttgcatcggctt
	H43I07.3		Glycosylation GlyT (glycosyltransferase)	1	0	N		101		X				X	SP	019	taatacgactcactataggcgccggaaattttctcaata	aattaaccctcactaaaggccagcgctcaatgtgaagta
	K03E5.1		LDLR, CUB	0	4	N		103						X	TM	199	taatacgactcactatagggccgcaaacaagaaaaactc	aattaaccctcactaaagggcggacacaaagacaccata
	K04H4.2		Chitin binding, cysteine-rich domains	0	2	N		101						X	SP	057	taatacgactcactatagggatgtgtgaacggacaatgc	aattaaccctcactaaaggcgttggtgatgagtggactg
	K05C4.11		LDLR, cubilin	1	3	N		102						X	SP	200	taatacgactcactatagggttggacacgcccactattt	aattaaccctcactaaaggcgtgaaatgggatgtttttg
	K06A5.6	acdh-3	Acyl-coA dehydgrogenase	0	0	N		>100		X	X				SP	244	taatacgactcactataggcgtaccatcaccactgcaac	aattaaccctcactaaaggtctgcccgaactgttctctt
	K07A12.2	egg-6	Uncharacterized, leucine rich repeats	100	34	YES	YES	121	X	X	X	X	X		SP	050	taatacgactcactataggagctctggatgcatcttcgt	aattaaccctcactaaaggcagcggcagtatgcatctta
	K08E5.3	mua-3	LDLR, EGF, fibrillin	0	1	N		101					X	X	SP	207	taatacgactcactatagggaacagcactgatgcttgga	aattaaccctcactaaaggacctcctccgtgtacaatcg
	K08F4.3		Translocon, beta subunit	0	0	N		97	X	X					SP	256	taatacgactcactataggaatctttcccaactgaccga	aattaaccctcactaaaggatcgtgatcttcgatggctt
	K09E4.2	alg-3	N-glycan lipid precursor ManT (Mannosyltransferase)	0	0	N		52		X				X	SP	156	taatacgactcactataggctaaacggtctccgcacct	aattaaccctcactaaagggtccatctgctcctcgaaat
	K09F5.2	vit-1	Vitellogenin	1	1	N		73		X					SP	214	taatacgactcactataggcatgcttgctttgtggagaa	aattaaccctcactaaaggggatggcataatccatgtcc
	K10B2.3	clec-88/cpg-6	C-type lectin	0	3	N		102	X	X				X	SP	085	taatacgactcactataggccatcagcgacgtgagttta	aattaaccctcactaaaggaatggtcgagttccgttcac
	K10D2.6	emb-8	Cytochrome P450 NADPH-reductase	80	100	YES	YES	91		X	X	X			SP	226	taatacgactcactatagggggtgttcgatttgcagttt	aattaaccctcactaaaggcctcctcattggcagttgat
	K12H4.4	phi-20	Signal peptidase complex subunit	99	NA	YES	YES	35			X	X	X		SP	ste207	taatacgactcactataggacgcactcctagcgttcact	aattaaccctcactaaaggcggatgaaacacataaccca
	M01A10.3	ostd-1	N-glycan oligosaccharyltransferase (d subunit), ribophorin II	74	80	YES	YES	63		X	X	X	X	X	SP	ste072	taatacgactcactataggattccaacttgggaccactg	aattaaccctcactaaagggcactcttctccaaactgcc
	M01F1.1	gly-14	N-glycan complex GlcNAcT (alpha-1,3-mannosyl-glycoprotein beta-1,2-N-acetylglucosaminyltransferase)	1	2	N		102		X				X	SP	015	taatacgactcactataggcgacaatgaaagcgtgaaga	aattaaccctcactaaaggcgatcgatccggaactaaaa
	M03A1.1	vab-1	Ephrin receptor, FN, kinase	0	3	N		98	X	X	X				SP	279	taatacgactcactataggatctcccaaccaccaccata	aattaaccctcactaaaggcgttcaccgaatgaacacac
	M03E7.4		Chitin binding, LDLR	1	3	N		103						X	SP	003	taatacgactcactataggggtctattccattgcggaaa	aattaaccctcactaaaggtgggggtagtgtttgagagg
	M04B2.4		Oxidoreductase FAD dependent	0	3	N		119		X	X				SP	039	taatacgactcactataggccgagacgaagacttcaagg	aattaaccctcactaaagggaaggtacatctggggcaaa
	M199.4	clec-190	C-type lectin	0	2	N		94		X				X	SP	007	taatacgactcactataggttccggaagaagacaccatt	aattaaccctcactaaaggttacacggagcgaatcttcc
	PAR2.4	mig-22	Chondroitin polymerizing factor	19	0	YES		89		X	X	X	X	X	SP	150	taatacgactcactataggcttgcaacaatttcgcactg	aattaaccctcactaaaggccgtggatcaaaaactcgat
	R01H2.3	egg-2	LDLR, EGF	1	0	N		88	X	X				X	SA	201	taatacgactcactataggcattatgcgctcccaagttt	aattaaccctcactaaaggatcgcttccatcagagcatt
	R02F2.4		Chitin binding	0	0	N		101	X	X				X	SP	058	taatacgactcactatagggtccgagtgctccaatgttt	aattaaccctcactaaagggaatgagcaatgcgtctgaa
	R03E1.2		ATPase associated protein, predicted	0	0	N		69		X	X				SP	266	taatacgactcactataggtccgttgacatgttctctcg	aattaaccctcactaaaggggttggcgtttttgattttg
	R04D3.2		Uncharacterized	0	2	N		102	X	X					SP	096	taatacgactcactataggctttcgcgacttctgagctt	aattaaccctcactaaaggcttccgttcatccactccat
	R04D3.3		Uncharacterized	1	4	N		106	X	X					SP	118	taatacgactcactataggatgcaactcgctcttccact	aattaaccctcactaaaggcgattcaccttcctcacgat
	R05D3.2		LMBR1-like	0	0	N		>100	X	X					SP	253	taatacgactcactataggttcgcattcgttcttctgtg	aattaaccctcactaaaggggcgagcctctttgacatac
	R05G9.3		Uncharacterized	0	0	N		101	X	X	X				SP	099	taatacgactcactataggtcgctttattggttgctttg	aattaaccctcactaaagggagggtgttgttgtcctcgt
	R06C7.4	cpg-3	Chondroigin proteoglycan, EGF	0	0	N		95	X	X				X	SP	153	taatacgactcactataggaagcatctggcgaatcatct	aattaaccctcactaaaggcagaacgaagtgagggcttc
	R09F10.8		Uncharacterized	0	1	N		101	X	X	X				SP	100	taatacgactcactataggtggcagagctgttgtcgtag	aattaaccctcactaaaggtcagcacggacagtgtcttc
	R10E11.4	sqv-3	Chondroitin/HS GalT I (galactosyltransferase)	0	0	N		90	X	X	X			X	SP	147	taatacgactcactataggggttaatcctttcgggaacc	aattaaccctcactaaaggagcttgctgtcgctgaaaat
	R119.1		Uncharacterized	0	1	N		101	X		X				SP	101	taatacgactcactataggcggaaaggactccataaacc	aattaaccctcactaaaggcaaattctcctcggaaatcg
	R11G1.1		LDLR	1	0	N		101						X	SP	194	taatacgactcactataggtgcatcatcaaaaaggtcca	aattaaccctcactaaaggtctcgcaggtgatagtcgtg
	R186.3		Signal recognition particle receptor (SRP) b subunit	35	33	YES		107		X	X	X	X		SP	ste527	taatacgactcactataggatgcaatcaggattggaacc	aattaaccctcactaaaggggaaaatcagaattgccgaa
	T01B11.3	syx-4	Syntaxin	11	28	YES		14	X	X	X	X	X		TM	031	taatacgactcactataggctgcaagtccggagaaaaac	aattaaccctcactaaagggcttgctccgcatattcttc
	T01C3.11		Uncharacterized	NA	4	N		106			X	X	X		SP	051	taatacgactcactataggaatgcgaataactgccatca	aattaaccctcactaaaggaagtgaagctgagcaaaagca
	T01H3.1	vha-4	Vacuolar ATPase C subunit	100	100	YES	YES	6		X	X	X	X		SP	042	taatacgactcactataggaaaacgactgctaccttgacg	aattaaccctcactaaaggtttccgaatgaagccttgtt
	T01H3.4	perm-1	Uncharacterized, NAD(P)-binding domain	100	41	YES	YES	96	X	X	X	X	X		TM	052	taatacgactcactataggaattttctaggtcgtcaatcttca	aattaaccctcactaaaggcgaaaacgcgatcattttta
	T03E6.7	cpl-1	Protease cysteine, cathepsin L-like	56	55	YES		133		X	X			X	SP	128	taatacgactcactatagggctaaaccaaaccctcagc	aattaaccctcactaaaggccctcacatcttcccacaaa
	T03G11.4		Mannosidase I (a1,2-mannosidase I), predicted	3	5	N		105		X				X	SA	188	taatacgactcactataggaccgaagcaacagaatggat	aattaaccctcactaaaggtcgctttcattgctttacca
	T04G9.3	ile-2	Lectin (high mannose type), putative	6	5	N		82		X	X			X	SP	047	taatacgactcactatagggccgatgagcaaagtaaagc	aattaaccctcactaaaggacctctccaacacgctcaac
	T04G9.5	trap-2	Translocon, beta subunit	0	1	N		77		X	X				SP	258	taatacgactcactataggcagctgcgttgatgtaggaa	aattaaccctcactaaaggaagcgagcctttgattgttg
	T04G9.7		Uncharacterized	1	5	N		124		X	X				SP	036	taatacgactcactataggttgtcttgtttttcgttgcag	aattaaccctcactaaaggggagtttactggcaactctctga
	T04H1.6	lrx-1	LDLR	2	9	N		107						X	SP	192	taatacgactcactataggtaccacctgtagacctccgc	aattaaccctcactaaaggtttcggtgacaatcgttgaa
	T05A10.3	ttr-14	Uncharacterized, transthyretin-like family domain	0	1	N		101					X		SP	ste241	taatacgactcactataggactgaaggagcaaaagccaa	aattaaccctcactaaagggagttttctcgccctcctct
	T05F1.1	nra-2	Aminopeptidase, Ca+2 EF-hand	0	3	N		99	X	X					SP	236	taatacgactcactataggtttgacagcgctgattatgc	aattaaccctcactaaaggggcgactaagcgattttgag
	T05G5.7	rmd-1	Microtubule regulator	99	81	YES	YES	179	X	X	X	X	X		SP	270	taatacgactcactatagggatggcgagatgacttgtga	aattaaccctcactaaagggatgaagcggcaggtaagac
	T07A9.12		Uncharacterized	0	2	N		102	X						SP	119	taatacgactcactataggtggtgcttctaacacttcgaga	aattaaccctcactaaaggggaaatgagaagaatgagcagtt
	T08B2.12		Predicted mucin?, uncharacterized	2	2	N		75	X	X				X	SP	067	taatacgactcactataggcaccaaatcaatcgacatgc	aattaaccctcactaaaggagaacgaccattgggacaac
	T09A5.11	ostb-1	N-glycan oligosaccharyltransferase (b subunit)	73	9	YES		72		X	X	X	X	X	SP	ste529	taatacgactcactataggtcgtgaaattgctgctgaac	aattaaccctcactaaaggtccactctccttcatcaccc
	T10G3.6	gut-2	snRNP, predicted	0	1	N		58	X	X	X				SP	262	taatacgactcactatagggaaagtcccgaatttttgttg	aattaaccctcactaaaggttgaggaatgaacacgtgga
	T10H4.12	cpr-3	Protease cysteine, cathepsin L-like	0	4	N		102			X			X	SP	131	taatacgactcactatagggggtgctctgcatttgttct	aattaaccctcactaaaggttgtcttacagcttggagtcg
	T10H9.2	scd-2	LDLR, receptor Tyr kinase	0	2	N		98		X				X	SP	211	taatacgactcactataggccctgcgtatgctaattggt	aattaaccctcactaaaggtcgtcaagtctttcggattg
	T11F8.3	rme-2	Yolk receptor, LDLR, EGF	31	1	YES		66	X	X	X	X	X	X	SP	213	taatacgactcactataggtgctccaagcgaagaagaat	aattaaccctcactaaaggcggcgagtaatttgaaccat
	T12A2.2		N-glycan oligosaccharyltransferase (STT3 subunit)	54	NA	YES		15		X	X	X	X	X	SP	ste091	taatacgactcactataggctcgtcccgtctgtttgttt	aattaaccctcactaaaggtgatgatacggtctccgttg
	T12B5.10	fbxa-60	F-box protein	0	0	N		100		X	X				SP	239	taatacgactcactataggttttcactgtcccggttttt	aattaaccctcactaaaggctgtgctggaaattcgtcaa
	T12G3.8	bre-5	Glycolipid GalT glycosphingolipids (beta-1,3-galactosyltransferase)	0	2	N		101		X				X	SP	167	taatacgactcactataggccactggaaacgcgtaattt	aattaaccctcactaaaggcactcgtcgacaccagaaga
	T13C2.6		LDLR, EGF	1	4	N		104		X	X			X	SP	206	taatacgactcactataggacgtgtcaaacgcatttttg	aattaaccctcactaaaggcatcatgctcccaatctgtg
	T13H5.3		Chitinase repeats	1	4	N		103		X				X	SP	060	taatacgactcactatagggaatgtgggtgatgctgttg	aattaaccctcactaaaggtacaagttggcgcttctcct
	T14E8.2		LDLR	0	2	N		102						X	TM	195	taatacgactcactataggtcattaacacgacccatcca	aattaaccctcactaaaggaacgttcgccttctctttga
	T14F9.3	hex-1	Glycosidase (N-acetylhexosaminidase)	0	3	N		104		X				X	SP	180	taatacgactcactataggaaaccacgtttccctgtacg	aattaaccctcactaaagggcgtttggatcaggaatgtt
	T19A5.1		Uncharacterized, TPR repeats	0	15	YES		124	X	X					SP	240	taatacgactcactataggttatgcgagcatcgtctcac	aattaaccctcactaaaggcaccaaagcaacgtctctca
	T19B10.8		Uncharacterized	0	4	N		92	X	X	X				SP	102	taatacgactcactataggactttcctccctcgttccat	aattaaccctcactaaaggttcctccgtaagagtgaccg
	T19B4.4	dnj-21	Heat shock protein chaperone, DNJ domain	3	1	N		64		X	X				SP	043	taatacgactcactataggacgggaggtttaattgttgc	aattaaccctcactaaaggcatcaaatctttggcctcgt
	T20H4.3	pars-1	prolyl-tRNA synthetase, predicted	7	0	N		9		X	X	X	X		TM	263	taatacgactcactataggttcgaaattcaattgatacgtacttt	aattaaccctcactaaaggtttgcagtggagcaagacag
	T21E3.3	lrp-2	LDLR, EGF	2	1	N		104		X				X	SP,TM	203	taatacgactcactatagggctatgctcggacgaagaac	aattaaccctcactaaaggtgtaaccggtgtgtctccaa
	T22D1.4		N-glycan oligosaccharyltransferase (a subunit), ribophorin I	42	NA	YES		19		X	X	X	X	X	SP	160	taatacgactcactataggatttctgctggaatcgatgg	aattaaccctcactaaaggttccatcctccaaagagtgg
	T23D8.1	mom-5	Wnt receptor Frizzled	10	10	N		36		X	X				SP	044	taatacgactcactataggacgtcacattcggtgtttca	aattaaccctcactaaaggaaccgagagaactgctggaa
	T23D8.4	eif-3.C	Translation initiation factor 3 subunit C (eIF-3c)	2	0	N		6		X	X	X	X		TM	261	taatacgactcactataggattcttcaaaacgccgattg	aattaaccctcactaaaggcacgggtattctctggtggt
	T23H2.1	npp-12	Nuclear pore complex protein	7	0	N		99	X	X	X				SP	280	taatacgactcactatagggcaatcgcaacttcaagtca	aattaaccctcactaaaggttgagttggcacgaagagtg
	T24D1.1	sqv-5	Chondroitin synthase	27	33	YES		85	X	X	X			X	SP	149	taatacgactcactataggtcagcttctacaacagggacaa	aattaaccctcactaaaggtgatagtgtcggccatttcc
	T24H10.4		Uncharacterized	0	2	N		99	X						SP	120	taatacgactcactataggtgttgttgctggttcgaaaa	aattaaccctcactaaaggtcgccggtagattgtcaaat
	T26A5.4	alg-1	N-glycan lipid precursor ManT (mannosyltransferase for lipid linked precursor in N-glycan synthesis)	0	0	N		46		X	X			X	TM	155	taatacgactcactataggcatcagagccagcacattct	aattaaccctcactaaagggtttggcgaatccattgtct
	T26C12.1		Uncharacterized, thiamine pyrophosphate-requiring enzyme	0	1	N		>100		X	X				SP	242	taatacgactcactataggagtcgctcgtcttcgtcaat	aattaaccctcactaaaggcttgacgcatctgaagtgga
	T27F7.3	eif-1	Eukaryotic initiation factor	2	6	N		106					X			ste267	taatacgactcactataggacttcctcgccacttcttca	aattaaccctcactaaaggtgaagttgctcaccatctcg
	T28H10.3		Peptidase asparaginyl	1	4	N		103			X			X	SP	140	taatacgactcactataggcgtccacatggaaaagacct	aattaaccctcactaaaggaagaacatccccatgtcagc
	VF36H2L.1	aph-1	Notch pathway	4	6	N		71		X	X				SP	276	taatacgactcactataggcacccgtcaaggacaaatct	aattaaccctcactaaaggttcagtcattggctcgtcag
	W01A11.2	dgtr-1	Acyl-CoA:diacylglycerol acyltransferase	86	13	YES	YES	129	X	X	X	X	X		SA	030	taatacgactcactataggctcgatggtggttccttgtt	aattaaccctcactaaaggggcagcaatccgataaggta
	W01B6.7	col-2	Collagen cuticular	0	0	N		101		X	X				SP	091	taatacgactcactatagggatgtgatggatgctgcaat	aattaaccctcactaaaggcaaacggcacgcttctaaat
	W02A2.3	pqn-74	Chitin binding, glutamine/asparagine (Q/N)-rich ("prion") domain	0	2	N		101						X	SP	059	taatacgactcactataggtgctgccaacaacaagagac	aattaaccctcactaaaggattgtcctgggcactggtag
	W02B12.11		Glycosylation GalT (UDP-Gal:glucosylceramide beta-1,4-galactosyltransferase)	0	1	N		96		X				X	SP	168	taatacgactcactataggttccacaagccacacttttg	aattaaccctcactaaagggcagtccgtttcctcttcac
	W03F11.1		Chitin binding	1	4	N		103		X			X	X	SP	002	taatacgactcactataggccaggacgctcattttgatt	aattaaccctcactaaaggcatttggtgggtaggcagtt
	W03F8.5	lam-1	Laminin beta	26	13	YES		108					X		SP	ste033	taatacgactcactataggaagggaaccaacagcatcac	aattaaccctcactaaagggctcaagctgttgagggaac
	W05B2.1/W05B2.5/W05B2.6	col-94/93/92	Collagen cuticular	1	0	N		101						X	SA	088	taatacgactcactataggtccgtggatctccaaagaac	aattaaccctcactaaaggctccagattgtcctggctgt
	W05F2.2		Predicted mucin?, uncharacterized	1	2	N		75	X	X				X	SP	068	taatacgactcactataggtccaatggaaacgtcacaaa	aattaaccctcactaaagggagtagagcgtcggttttcg
	W05F2.3		Uncharacterized	10	4	N		101	X	X					SP	254	taatacgactcactataggccgttctcacgatcacagc	aattaaccctcactaaaggggttggaagaagcgattcag
	W07B8.4		Protease cysteine, cathepsin L-like	0	1	N		101						X	SP	137	taatacgactcactataggtggatgcaagccatattcaa	aattaaccctcactaaagggcagcactctcgataccaca
	W07B8.5	cpr-5	Protease cysteine, cathepsin L-like	0	0	N		101		X				X	SP	133	taatacgactcactataggccagttgcgaaggaggttac	aattaaccctcactaaagggttgtgacgagccaagtctg
	W08F4.3		Uncharacterized	3	0	N		100	X	X					SP	221	taatacgactcactataggtttctgtgtgcttctgcgtc	aattaaccctcactaaagggcgacgtaggtgtccttctc
	Y105E8A.7	eat-18	LDLR, CUB	1	4	N		104						X	SP	198	taatacgactcactataggcgaatcgttgagacccgtat	aattaaccctcactaaaggtttgccggatatctcaatcc
	Y110A2AL.14	sqv-2	Chondroitin/HS GalT II (Galactosyltransferase)	1	0	N		95		X	X			X	SP	008	taatacgactcactataggcatggttccgcctatcaact	aattaaccctcactaaaggtcttgctccgtgtgcttatg
	Y19D10A.9	clec-209	C-type lectin	1	2	N		103		X				X	SP	078	taatacgactcactataggatcgttcgtagccaaactgg	aattaaccctcactaaaggaacctgcggagactggataa
	Y34D9A.8		LDLR	0	4	N		103						X	SP	196	taatacgactcactataggcggattcgcttctctcgaat	aattaaccctcactaaaggatcgtcttcgtcggaatcct
	Y37D8A.13	unc-71	Metalloprotease ADAM	0	0	N		102	X	X					SP	124	taatacgactcactatagggctggagaggaaactgttcg	aattaaccctcactaaagggcaaagcatcagacagacca
	Y37E11AR.5	ugt-45	Glycosylation GlcAT (UDP-glucoronosyl and UDP-glucosyl transferase)	0	4	N		104		X				X	SP	170	taatacgactcactatagggtgcagcagatgaaggatga	aattaaccctcactaaaggtgtggcatccacttgacaat
	Y37E11AR.6	vab-2	Ephrin	1	3	N		79		X	X				SP	046	taatacgactcactataggcaaacggttaccgcaaatct	aattaaccctcactaaagggctggaacctgctcgtattc
	Y41C4A.16	col-95	Collagen	0	1	N		101		X	X				SP	089	taatacgactcactatagggtcgactcattcgcttcctc	aattaaccctcactaaaggcttctggttccatcctcgaa
	Y41E3.1		Uncharacterized	2	1	N		102		X	X		X		SP	098	taatacgactcactataggtgtcaaaatatggaaaaatctcg	aattaaccctcactaaaggcgatcttcgccagtatccat
	Y45F10D.9	sas-6	Centrosomal protein	64	0	YES		28		X	X				SP	282	taatacgactcactataggaagatgaggtggagctggtg	aattaaccctcactaaaggagtgtggggtccaagaacag
	Y46H3A.6	gly-7	Mucin ppGalNAcT (N-acetylgalactosaminyltransferase)	6	3	N		86		X				X	SP	064	taatacgactcactataggctcgcttcaacggaaaagtc	aattaaccctcactaaaggttccagagtcgtatcagggttt
	Y49G5B.1		Uncharacterized	2	6	N		128		X	X				SP	037	taatacgactcactataggggaacgggtccagatcataa	aattaaccctcactaaaggttggccgtctattctcatcc
	Y50D4C.4	sqv-6	Chondroitin/HS XylT (Xylosyltransferase)	0	0	N		86		X				X	SP	146	taatacgactcactatagggaaagccatctccaaaccaa	aattaaccctcactaaaggtgcaaagctcctctttccat
	Y51A2A.4		Uncharacterized	0	3	N		103			X	X	X		SP	053	taatacgactcactataggttcatcgtctgccttctcg	aattaaccctcactaaaggtgacatcagtgccgaaatgt
	Y51A2D.8		Protease cysteine, cathepsin L-like	0	1	N		100		X				X	SP	136	taatacgactcactataggaaagcagccggatatgacac	aattaaccctcactaaaggggtgagcacctggatgattt
	Y54G2A.15		Uncharacterized	1	6	N		105					X		SP	ste560	taatacgactcactataggtacttatcagggcggtgctc	aattaaccctcactaaaggccaaaattcatgtcgtgtcg
	Y55H10A.1	vha-19	Vacuolar ATPase AC45 subunit	18	0	YES		53		X	X	X	X		SP	ste227	taatacgactcactataggagcaagattactggccgaag	aattaaccctcactaaaggaatggacctcaatggagcag
	Y60A3A.14	alg-7	N-glycan lipid precursor GlyT (Glycosyl transferase for synthesis of lipid-linked precursor)	0	0	N		43		X				X	SP	012	taatacgactcactataggattaatggtgggctgagtgc	aattaaccctcactaaaggccggaccagtagcagaatgt
	Y63D3A.8		Uncharacterized	0	2	N		73		X					SP	108	taatacgactcactataggtgtctgcgggataccttttc	aattaaccctcactaaaggatctcacccaaaagcccatc
	Y66A7A.8	tbx-33	Uncharacterized, T Box family	48	17	YES		118			X		X		SP	ste562	taatacgactcactataggcgcaaattgggtaatctcgt	aattaaccctcactaaagggaatcttcccagccctcaact
	Y6B3A.1	agef-1	ARF GEF	37	4	YES		81		X	X	X	X		TM	281	taatacgactcactataggtaatgtttgcagagcgacga	aattaaccctcactaaaggttaagaacaatccatttctgttcaaa
	Y71D11A.5	lgc-46	Ligand-gated ion channel	0	1	N		101			X		X		SP	ste210	taatacgactcactataggataatcattgtcccgcaagc	aattaaccctcactaaaggtttcagcctggatttccttc
	Y71F9AM.6	trap-1	Translocon, alpha subunit	0	1	N		97		X	X				SP	257	taatacgactcactatagggacgtcgttgacggagaagt	aattaaccctcactaaaggccttgttcttgacggcatct
	Y73E7A.7	bre-4	Glycolipid GalNacT (Galactosyltransferase)	0	2	N		102		X				X	SP	016	taatacgactcactataggtcgttgctcgtactttgtgc	aattaaccctcactaaagggaagatcgccgaatatggaa
	Y95D11A.1		Uncharacterized	0	1	N		93		X	X				SP	038	taatacgactcactatagggctctctgcagtcagatttcc	aattaaccctcactaaaggtcgtcgtgcaattttctctg
	ZC101.1		LDLR, EGF, pqn-like	0	1	N		103						X	SP	208	taatacgactcactataggtacttcaaagcagctatggctaga	aattaaccctcactaaaggttatcaatacactctccaatagcaca
	ZC101.2	unc-52	Heparan sulfate proteoglycan perlecan, LDLR, EGF	0	20	YES		91		X	X			X	SP	154	taatacgactcactataggcgggaagatggagtttgaga	aattaaccctcactaaagggatcaccgacgccttacatt
	ZC250.3		Nucleotide sugar transporter UDP-Gal	0	1	N		101			X			X	TM	020	taatacgactcactataggcatttggaggcgacaacttt	aattaaccctcactaaaggcgagttttgttgcgatttca
	ZC410.3		Mannosidase I alpha-1,2, predicted	0	3	N		103	X		X			X	SP	189	taatacgactcactataggttgcttctggacggagaagt	aattaaccctcactaaaggaaagatggatggactgtgcc
	ZC434.6	aph-2	Nicastrin, associates with presinilin and Notch	3	0	N		94		X	X				SP	040	taatacgactcactataggtcggatcaagttttccgaac	aattaaccctcactaaaggcaccacagagttgaggagca
	ZC506.1		Mannosidase (man(9)-alpha-mannosidase), predicted	0	1	N		101		X				X	SP	190	taatacgactcactataggtctttcagctcacgtgttgg	aattaaccctcactaaagggcttcgcaacatgcaagtaa
	ZC513.5		N-glycan lipid precursor? ManT (Mannosyltransferase family)	1	0	N		84		X				X	SP	159	taatacgactcactataggtttttccagacgcaaccatt	aattaaccctcactaaaggcaaacttacgtccaagcatca
	ZK1058.2	pat-3	Integrin beta subunit	16	2	YES		90			X		X		SP	ste172	taatacgactcactataggaaaacgcttcttctcgtgga	aattaaccctcactaaaggattagtgaccgctgcgactc
	ZK1067.7	pqn-95	pqn protein cysteine rich repeat	0	0	N		>100		X	X				SP	247	taatacgactcactataggtccaactccaactcatgctg	aattaaccctcactaaaggttgttggttgcagctgtttc
	ZK1248.16	lec-5	Galectin	2	3	N		103		X					SP	121	taatacgactcactataggttcgaaaacggaaactggtc	aattaaccctcactaaaggtctggatttcaacgtctcca
	ZK1307.5	sqv-8	Chondroitin/HS GlcAT (glucuronosyltransferase)	0	0	N		100	X	X				X	SP	148	taatacgactcactataggcctacacgctttcccatgtt	aattaaccctcactaaaggtccgcaagtggttccatatt
	ZK1307.8		LDLR, PKC substrate	2	3	N		98		X				X	SP	210	taatacgactcactataggcgcactcatcttgacgacat	aattaaccctcactaaaggctcctctttggtccattcca
	ZK154.7	adm-4	Metalloprotease ADAM	0	3	N		98	X	X					SP	122	taatacgactcactataggttgaaccgaatcattccaca	aattaaccctcactaaagggatcggcgtgtagatttcgt
	ZK20.6	nep-1	Metalloprotease Zinc neprilysin	1	1	N		102		X					SP	125	taatacgactcactataggtgattcggagggataccaag	aattaaccctcactaaaggcaagaatctgagcccactcc
	ZK512.5	sec-16	Regucalcin related	37	25	YES		116		X	X	X	X		TM	054	taatacgactcactataggaacatgttccacagccacaa	aattaaccctcactaaagggtgcaggcgaataagatggt
	ZK512.7		Uncharacterized	3	0	N		97		X					SP	287	taatacgactcactataggtgcagtttttcatcagttctgc	aattaaccctcactaaaggtccttgctgattttgtgtcg
	ZK546.15	try-1	Protease trypsin	4	2	N		105	X	X	X			X	SP	139	taatacgactcactataggtagacgggagatgaattcgg	aattaaccctcactaaaggggccatggactgttcaactt
	ZK616.6	perm-3	Uncharacterized	30	80	YES	YES	66		X	X	X	X		TM	004	taatacgactcactataggtgtcactatcggcttggaaa	aattaaccctcactaaaggcgattattgaatactgagcacga
	ZK637.3	tag-256	Integrin alpha (designation later removed from Wormbase)	28	0	YES		124		X	X				SP	074	taatacgactcactataggagaacggaacacgacgattc	aattaaccctcactaaaggcgactcgtccagtgtggata
	ZK675.1	ptc-1	Patched-1, sterol sensing domain	82	59	YES	YES	55	X	X	X	X			TM	229	taatacgactcactataggcaggagttctcgtcgtcaca	aattaaccctcactaaaggcccaattcaagaccgagtgt
	ZK686.3		N-glycan oligosaccharyltransferase (gamma subunit)	66	100	YES	YES	39		X	X	X	X	X	TM	161	taatacgactcactataggcaactctcaccgctacacca	aattaaccctcactaaagggtgggttcagcttctttcca
	ZK688.8	gly-3	Mucin ppGalNAcT	2	5	N		108		X				X	SP	063	taatacgactcactataggggatggcttgaaccacttgt	aattaaccctcactaaaggaacctgatttccaccagcac
	ZK792.2	inx-8	Innexin family	19	46	YES		17		X	X		X		SP	ste354	taatacgactcactatagggtacatctccacggcaacct	aattaaccctcactaaaggtggagactggggagaatttg
	ZK792.3	inx-9	Innexin family	16	100	YES	YES	9		X	X		X		SP	ste355	taatacgactcactataggacttccgatgcaaccaaatc	aattaaccctcactaaaggggcttcctcagacgtactcg
	ZK813.1		Chorion family 2	1	1	N		98		X				X	SP	070	taatacgactcactataggtcatcgctgttgttgtagcc	aattaaccctcactaaaggccattcattaccacatccaaaa
	ZK813.2		Chorion family 2 (designation later removed from Wormbase)	0	1	N		91		X				X	SP	071	taatacgactcactataggccgtcagaaatgaaactgctc	aattaaccctcactaaaggtcagcaaattgattgaactgaaa
	ZK813.3		Chorion family 2 (designation later removed from Wormbase)	0	3	N		100						X	SP	072	taatacgactcactataggccgttgtggctgctacctat	aattaaccctcactaaaggtgagctgggtctccataacc
	ZK813.7		Chorion family 2 (designation later removed from Wormbase)	0	1	N		42						X	SP	073	taatacgactcactatagggcatcgttagaaatgaaagtgc	aattaaccctcactaaagggcaaattgcttaaatgcacga
	ZK829.9		Permease	0	8	N		107	X	X					SP	143	taatacgactcactatagggttttctccccgttgagtga	aattaaccctcactaaaggagaagaattctgcgaggcaa
	ZK858.3	clec-91	C-type lectin	0	2	N		101	X	X				X	SP	083	taatacgactcactataggcgatgagcaacctcatcaaa	aattaaccctcactaaaggttcgacttcggttggagact
	ZK973.11		Uncharacterized, thioredoxin domain	0	0	N		93	X	X	X				SP	259	taatacgactcactataggtcggtacatcttctggaccac	aattaaccctcactaaaggggctcatcctcgctcagata
	C07G2.1/B0280.5	cpg-1/cpg-2	Chondroitin proteoglycans, chitin binding	90	22	YES	YES	131								151/152
	C07G2.1/R06C7.4	cpg-1/cpg-3	Chondroitin proteoglycans	11	0	N		99								151/153
	B0280.5/R06C7.4	cpg-2/cpg-3	Chondroitin proteoglycans	0	1	N		100	X	X				X		152/153
	C39E6.1/ZC101.2	lon-2/unc-52	HS proteoglycans glypican and perlecan	1	17	YES		93								010/154
	B0416.6/C03E10.4	gly-13/gly-20	N-glycan complex GlcNAcT	1	1	N		103								014/164
	B0416.6/C55B7.2	gly-13/gly-2	N-glycan complex GlcNAcT	2	0	N		103								014/162
	B0416.6/M01F1.1	gly-13/gly-14	N-glycan complex GlcNAcT	3	4	N		119								014/015
	C55B7.2/C03E10.4	gly-2/gly-20	N-glycan complex GlcNAcT	1	5	N		130								162/164
	C55B7.2/F48E3.1	gly-2/gly-12	N-glycan complex GlcNAcT	1	2	N		103								162/163
	F48E3.1/C03E10.4	gly-12/gly-20	N-glycan complex GlcNAcT	1	2	N		101								163/164
	M01F1.1/C03E10.4	gly-14/gly-20	N-glycan complex GlcNAcT	2	2	N		96								015/164
	M01F1.1/C55B7.2	gly-14/gly-2	N-glycan complex GlcNAcT	0	2	N		106								015/162
	M01F1.1/F48E3.1	gly-14/gly-12	N-glycan complex GlcNAcT	1	1	N		103								015/163
	C08H9.3/F28D1.11	alg-8/dpm-3	N-glycan lipid precursor glycosyltransferases	8	7	N		103								157/158
	C08H9.3/ZC513.5	alg-8/ZC513.5	N-glycan lipid precursor glycosyltransferases	0	2	N		102								157/159
	F09E5.2/C08H9.3	alg-2/alg-8	N-glycan lipid precursor glycosyltransferases	0	0	N		101								011/157
	F09E5.2/F28D1.11	alg-2/dpm-3	N-glycan lipid precursor glycosyltransferases	1	1	N		106								011/158
	F09E5.2/K09E4.2	alg-2/alg-3	N-glycan lipid precursor glycosyltransferases	0	7	N		106								011/156
	F09E5.2/T26A5.4	alg-2/alg-1	N-glycan lipid precursor glycosyltransferases	0	5	N		105								011/155
	F09E5.2/Y60A3A.14	alg-2/alg-7	N-glycan lipid precursor glycosyltransferases	0	0	N		82								011/012
	F09E5.2/ZC513.5	alg-2/ZC513.5	N-glycan lipid precursor glycosyltransferases	1	2	N		103								011/159
	K09E4.2/C08H9.3	alg-3/alg-8	N-glycan lipid precursor glycosyltransferases	0	2	N		102								156/157
	K09E4.2/F28D1.11	alg-3/dpm-3	N-glycan lipid precursor glycosyltransferases	0	0	N		100								156/158
	K09E4.2/ZC513.5	alg-3/ZC513.5	N-glycan lipid precursor glycosyltransferases	0	1	N		91								156/159
	T26A5.4/C08H9.3	alg-1/alg-8	N-glycan lipid precursor glycosyltransferases	0	2	N		95								155/157
	T26A5.4/F28D1.11	alg-1/dpm-3	N-glycan lipid precursor glycosyltransferases	0	2	N		102								155/158
	T26A5.4/K09E4.2	alg-1/alg-3	N-glycan lipid precursor glycosyltransferases	0	3	N		102								155/156
	T26A5.4/ZC513.5	alg-1/ZC513.5	N-glycan lipid precursor glycosyltransferases	0	1	N		101								155/159
	F28D1.11/ZC513.5	dpm-3/ZC513.5	N-glycan lipid precursor glycosyltransferases	0	2	N		101								158/159
	Y60A3A.14/C08H9.3	alg-7/alg-8	N-glycan lipid precursor glycosyltransferases	0	0	N		101								012/157
	Y60A3A.14/F28D1.11	alg-7/dpm-3	N-glycan lipid precursor glycosyltransferases	2	3	N		103								012/158
	Y60A3A.14/K09E4.2	alg-7/alg-3	N-glycan lipid precursor glycosyltransferases	4	6	N		100								012/156
	Y60A3A.14/T26A5.4	alg-7/alg-1	N-glycan lipid precursor glycosyltransferases	1	1	N		84								012/155
	Y60A3A.14/ZC513.5	alg-7/ZC513.5	N-glycan lipid precursor glycosyltransferases	0	1	N		102								012/159
	T22D1.4/ZK686.3		N-glycan oligosaccharyltransferases	72	88	YES		34								160/161
	F57B10.10/T22D1.4		N-glycan oligosaccharyltransferases	83	87	YES		52								013/160
	F57B10.10/ZK686.3		N-glycan oligosaccharyltransferases	70	100	YES		47								013/161
	B0464.4/T12G3.8	bre-3/bre-5	Glycolipid GalT	0	4	N		95								166/167
	Y73E7A.7/B0464.4	bre-4/bre-3	Glycolipid GalT	0	1	N		101								016/166
	Y73E7A.7/T12G3.8	bre-4/bre-5	Glycolipid GalT	0	3	N		102								016/167
	C07G3.9/F35H8.6	ugt-64/ugt-58	Glycosylation GlyT (glycosyltransferases)	0	3	N		102								171/172
	C10H11.4/F48E3.3	ugt-28/F48E3.3	Glycosylation GlyT (glycosyltransferases)	2	0	N		102								169/174
	C10H11.6/C10H11.4	ugt-26/ugt-28	Glycosylation GlyT (glycosyltransferases)	1	2	N		103								017/169
	C10H11.6/F48E3.3	ugt-26/F48E3.3	Glycosylation GlyT (glycosyltransferases)	0	1	N		101								017/174
	F25H2.7/C07G3.9	F25H2.7/ugt-64	Glycosylation GlyT (glycosyltransferases)	0	4	N		103								018/171
	F25H2.7/F35H8.6	F25H2.7/ugt-58	Glycosylation GlyT (glycosyltransferases)	0	5	N		100								018/172
	F25H2.7/Y37E11AR.5	F25H2.7/ugt-45	Glycosylation GlyT (glycosyltransferases)	0	4	N		103								018/170
	Y37E11AR.5/C07G3.9	ugt-45/ugt-64	Glycosylation GlyT (glycosyltransferases)	0	4	N		101								170/171
	Y37E11AR.5/F35H8.6	ugt-45/ugt-58	Glycosylation GlyT (glycosyltransferases)	0	8	N		106								170/172
	ZK688.8/Y46H3A.6	gly-4/gly-7	Mucin ppGalNAcT	0	2	N		102								063/064
	C04F12.5/C14B1.2		Predicted mucins	0	1	N		76								065/066
	C04F12.5/F57C2.5		Predicted mucins	0	1	N		78								065/069
	C04F12.5/T08B2.12		Predicted mucins	0	3	N		79								065/067
	C04F12.5/W05F2.2		Predicted mucins	1	4	N		78								065/068
	C14B1.2/F57C2.5		Predicted mucins	1	1	N		79								066/069
	C14B1.2/T08B2.12		Predicted mucins	1	2	N		76								066/067
	C14B1.2/W05F2.2		Predicted mucins	1	3	N		76								066/068
	T08B2.12/F57C2.5		Predicted mucins	1	5	N		75								067/069
	T08B2.12/W05F2.2		Predicted mucins	2	0	N		77								067/068
	W05F2.2/F57C2.5		Predicted mucins	0	3	N		75								068/069
	C47E12.3/F10C2.5		Mannosidases	0	7	N		104								185/187
	C47E12.3/F10C2.5/ZC506.1		Mannosidases	0	2	N		97								185/187/190
	C47E12.3/ZC506.1		Mannosidases	0	13	N		96								185/190
	D2030.1/T03G11.4		Mannosidases	0	2	N		101								186/188
	D2030.1/T03G11.4/ZC410.3		Mannosidases	0	3	N		102								186/188/189
	D2030.1/ZC410.3		Mannosidases	0	7	N		105								186/189
	F10C2.5/ZC506.1		Mannosidases	2	2	N		103								187/190
	F55D10.1/F58H1.1	aman-1/aman-2	Mannosidases	0	7	N		101								182/183
	F55D10.1/F48C1.1	aman-1/aman-3	Mannosidases	1	6	N		105								182/184
	F58H1.1/F48C1.1	aman-2/aman-3	Mannosidases	0	3	N		103								183/184
	F55D10.1/F58H1.1/F48C1.1	aman-1/2/3	Mannosidases	3	5	N		105								182/183/184
	T03G11.4/ZC410.3		Mannosidases	0	6	N		104								188/189
	F13H10.4/D2096.3		Glycosidases	1	3	N		106								178/179
	F13H10.4/F40F9.6		Glycosidases	0	1	N		101								178/181
	F13H10.4/T14F9.3		Glycosidases	1	2	N		104								178/180
	D2096.3/F40F9.6		Glycosidases	0	0	N		98								179/181
	D2096.3/T14F9.3		Glycosidases	0	1	N		101								179/180
	T14F9.3/F40F9.6		Glycosidases	0	1	N		101								180/181
	ZC250.3/F15B10.1		Nucleotide sugar transporters	0	1	N		101								020/175
	C04F6.3/C25A8.4		Chitinases	0	0	N		61								061/062
	T13H5.3/C04F6.3		Chitinases	2	2	N		103								060/061
	T13H5.3/C25A8.4		Chitinases	0	0	N		102								060/062
	C39D10.7/K04H4.2		Chitin binding domain proteins	0	1	N		100								056/057
	C39D10.7/R02F2.4		Chitin binding domain proteins	0	0	N		102								056/058
	C39D10.7/W02A2.3		Chitin binding domain proteins	0	1	N		92								056/059
	H02I12.1/C39D10.7		Chitin binding domain proteins	0	100	N		5								055/056
	H02I12.1/K04H4.2		Chitin binding domain proteins	0	73	N		10								055/057
	H02I12.1/R02F2.4		Chitin binding domain proteins	0	NA	N		2								055/058
	H02I12.1/W02A2.3		Chitin binding domain proteins	0	NA	N		1								055/059
	K04H4.2/R02F2.4		Chitin binding domain proteins	0	2	N		85								057/058
	K04H4.2/W02A2.3		Chitin binding domain proteins	2	1	N		87								057/059
	M03E7.4/C39D10.7		Chitin binding domain proteins	0	4	N		103								003/056
	M03E7.4/H02I12.1		Chitin binding domain proteins	0	0	N		0								003/055
	M03E7.4/K04H4.2		Chitin binding domain proteins	0	3	N		103								003/057
	M03E7.4/R02F2.4		Chitin binding domain proteins	1	2	N		103								003/058
	M03E7.4/W02A2.3		Chitin binding domain proteins	0	3	N		102								003/059
	W03F11.1/C39D10.7		Chitin binding domain proteins	0	0	N		100								002/056
	W03F11.1/H02I12.1		Chitin binding domain proteins	0	0	N		3								002/055
	W03F11.1/K04H4.2		Chitin binding domain proteins	0	3	N		102								002/057
	W03F11.1/M03E7.4		Chitin binding domain proteins	0	0	N		34								002/003
	W03F11.1/R02F2.4		Chitin binding domain proteins	0	2	N		102								002/058
	W03F11.1/W02A2.3		Chitin binding domain proteins	1	4	N		103								002/059
	R02F2.4/W02A2.3		Chitin binding domain proteins	0	2	N		101								508/059
	C04H5.2/C54D1.2	clec-147/clec-86	C-type lectins	0	0	N		81								006/082
	C04H5.2/F35C5.6	clec-147/clec-63	C-type lectins	0	0	N		87								006/080
	C04H5.2/F47C12.2	clec-147/clec-78	C-type lectins	1	1	N		98								006/081
	C04H5.2/F55H12.3	clec-147/F55H12.3	C-type lectins	0	0	N		96								006/086
	C04H5.2/M199.4	clec-147/clec-190	C-type lectins	0	1	N		97								006/007
	C54D1.2/F55H12.3	clec-86/F55H12.3	C-type lectins	0	0	N		74								082/086
	C25B8.4/C25A1.8	clec-266/clec-87	C-type lectins	0	4	N		102								079/084
	C25B8.4/K10B2.3	clec-266/clec-88	C-type lectins	0	1	N		100								079/085
	C25B8.4/ZK858.3	clec-266/clec-91	C-type lectins	0	2	N		102								079/083
	C25A1.8/K10B2.3	clec-87/clec-88	C-type lectins	2	0	N		92								084/085
	F35C5.6/C54D1.2	clec-63/clec-86	C-type lectins	0	0	N		75								080/082
	F35C5.6/F47C12.2	clec-63/clec-78	C-type lectins	0	0	N		93								080/081
	F35C5.6/F55H12.3	clec-63/F55H12.3	C-type lectins	0	0	N		92								080/086
	F47C12.2/C54D1.2	clec-78/clec-86	C-type lectins	0	0	N		90								081/082
	F47C12.2/F55H12.3	clec-78/F55H12.3	C-type lectins	0	0	N		89								081/086
	M199.4/C54D1.2	clec-190/clec-86	C-type lectins	0	1	N		101								007/082
	M199.4/F35C5.6	clec-190/clec-63	C-type lectins	0	1	N		61								007/080
	M199.4/F47C12.2	clec-190/clec-78	C-type lectins	0	0	N		81								007/081
	M199.4/F55H12.3	clec-190/F55H12.3	C-type lectins	0	1	N		100								007/086
	ZK858.3/C25A1.8	clec-91/clec-87	C-type lectins	2	4	N		105								083/084
	ZK858.3/K10B2.3	clec-91/clec-88	C-type lectins	0	1	N		94								083/085
	F21F8.7/F21F8.4	asp-6/F21F8.4	Proteases aspartyl	1	0	N		100								126/127
	C25B8.3/W07B8.4	cpr-6/W07B8.4	Proteases cysteine	0	14	N		95								134/137
	C52E4.1/F36D3.9	cpr-1/cpr-2	Proteases cysteine	2	4	N		104								129/130
	C52E4.1/F36D3.9/T10H4.12	cpr-1/cpr-2/cpr-3	Proteases cysteine	0	6	N		104								129/130/131
	C52E4.1/T10H4.12	cpr-1/cpr-3	Proteases cysteine	0	3	N		98								129/131
	F36D3.9/T10H4.12	cpr-2/cpr-3	Proteases cysteine	1	12	N		108								130/131
	F44C4.3/C25B8.3	cpr-4/cpr-6	Proteases cysteine	1	2	N		102								132/134
	F44C4.3/W07B8.4	cpr-4/W07B8.4	Proteases cysteine	0	10	N		101								132/137
	F44C4.3/W07B8.5	cpr-4/cpr-5	Proteases cysteine	0	7	N		108								132/133
	F44C4.3/W07B8.5/W07B8.4	cpr-4/cpr-5/W07B8.4	Proteases cysteine	0	1	N		86								132/133/137
	T03E6.7/Y51A2D.8	cpl-1/Y51A2D.8	Proteases cysteine	49	57	YES		118								128/136
	W07B8.5/C25B8.3	cpr-5/cpr-6	Proteases cysteine	1	6	N		107								133/134
	W07B8.5/W07B8.4	cpr-5/W07B8.4	Proteases cysteine	0	5	N		93								133/137
	DY3.7/Y37D8A.13	sup-17/unc-71	Metalloproteases	0	2	N		103								123/124
	DY3.7/ZK20.6	sup-17/nep-1	Metalloproteases	0	2	N		101								123/125
	EGAP1.3/DY3.7	zmp-1/sup-17	Metalloproteases	0	1	N		101								023/123
	EGAP1.3/Y37D8A.13	zmp-1/unc-71	Metalloproteases	1	3	N		102								023/124
	EGAP1.3/ZK154.7	zmp-1/adm-4	Metalloproteases	0	3	N		103								023/122
	EGAP1.3/ZK20.6	zmp-1/nep-1	Metalloproteases	1	0	N		93								023/125
	Y37D8A.13/ZK20.6	unc-71/nep-1	Metalloproteases	1	2	N		99								124/125
	ZK154.7/DY3.7	adm-4/sup-17	Metalloproteases	1	1	N		103								122/123
	ZK154.7/Y37D8A.13	adm-4/unc-71	Metalloproteases	0	2	N		103								122/124
	ZK154.7/ZK20.6	adm-4/nep-1	Metalloproteases	0	1	N		103								122/125
	C53B7.2/C10G8.4		Trypsin Inhibitor like cysteine rich domain	0	3	N		102								021/142
	F49E12.1/C11E4.2		Peroxidases	1	1	N		102								022/144
	K09F5.2/C42D8.2	vit-1/vit-2	Vitellogenins	0	1	N		71								214/215
	K09F5.2/C04F6.1/F59D8.1/F59D8.2	vit-1/vit-3/vit-4/vit-5	Vitellogenins	0	0	N		75								214/216
	C42D8.2/C04F6.1/F59D8.1/F59D8.2	vit-2/vit-3/vit-4/vit-5	Vitellogenins	0	1	N		97								215/216
	ZK813.1/ZK813.2		Chorion family 2 members	0	1	N		101								070/071
	ZK813.1/ZK813.3		Chorion family 2 members	0	0	N		90								070/072
	ZK813.1/ZK813.7		Chorion family 2 members	0	1	N		114								070/073
	ZK813.2/ZK813.3		Chorion family 2 members	0	1	N		102								071/072
	ZK813.2/ZK813.7		Chorion family 2 members	0	2	N		102								071/073
	ZK813.3/ZK813.7		Chorion family 2 members	0	1	N		95								072/073
	F14B4.1/F32E10.8		LDLR, EGF domain proteins	0	2	N		93								204/205
	F14B4.1/T13C2.6		LDLR, EGF domain proteins	0	2	N		99								204/206
	F29D11.1/F14B4.1		LDLR, EGF domain proteins	0	2	N		101								202/204
	F29D11.1/F32E10.8		LDLR, EGF domain proteins	1	3	N		103								202/205
	F29D11.1/lrp-2		LDLR, EGF domain proteins	0	3	N		104								202/203
	F29D11.1/T13C2.6		LDLR, EGF domain proteins	1	2	N		102								202/206
	F32E10.8/T13C2.6		LDLR, EGF domain proteins	0	2	N		99								205/206
	T21E3.3/F14B4.1		LDLR, EGF domain proteins	NA	2	N		104								203/204
	T21E3.3/F32E10.8		LDLR, EGF domain proteins	0	3	N		104								203/205
	T21E3.3/T13C2.6		LDLR, EGF domain proteins	0	1	N		101								203/206
	R01H2.3/B0244.8	egg-2/egg-1	LDLR, EGF	1	3	N		68								201/209
	T10H9.2/F44E2.4		LDLRs	1	1	N		97								211/212
	ZK1307.8/F44E2.4		LDLRs	0	0	N		102								210/212
	ZK1307.8/T10H9.2		LDLRs	0	1	N		89								210/211
	F55A11.1/C56C10.9		Ca+2 EF-hand Domain Proteins	0	0	N		100								24/237
	F55A11.1/T05F1.1		Ca+2 EF-hand Domain Proteins	1	1	N		103								24/236
	T05F1.1/C56C10.9		Ca+2 EF-hand Domain Proteins	1	1	N		95								236/237
	B0491.2/W05B2.1/W05B2.5/W05B2.6	sqt-1/col-94/93/92	Collagens	1	4	N		103								087/088
	W05B2.1/W05B2.5/W05B2.6/F14F7.1	col-94/93/92/98	Collagens	0	5	N		103								088/090
	T01B11.3/F55A11.2	syx-4/syx-5	Syntaxins	54	30	YES		81								31/32
	ZK637.3/F54G8.3	tag-256/ina-1	Integrin alpha	9	4	N		103								074/075
	ZK792.2/ZK279.3	inx-8/inx-9	Innexin family	34	93	YES	YES	14								ste354/ste355
	F33D11.9/F17C11.7		GPI anchors	1	4	N		96								176/177
	F45G2.8/C47G2.3		Translocases	1	0	N		27								33/34
	K08F4.3/T04G9.5	K08F4.3/trap-2	Translocon subunits	0	0	N		97								256/258
	K08F4.3/Y71F9AM.6	K08F4.3/trap-1	Translocon subunits	2	0	N		88								256/257
	Y71F9AM.6/T04G9.5	trap-1/trap-2	Translocon subunits	0	0	N		94								257/258
	F40F4.3/F40F4.4	lbp-1/lbp-3	Lipid binding proteins	2	1	N		88								217/218
	C15H9.6/F43E2.8	hsp-3/hsp-4	Heat shock proteins	0	0	N		1								267/268
	C15H9.6/F54C9.2	hsp-3/stc-1	Heat shock proteins	5	22	YES		64								267/269
	F43E2.8/F54C9.2	hsp-4/stc-1	Heat shock proteins	7	0	N		4								268/269
					Screen hits:	51	20
	*Day 1 plates contain embryos laid by treated adults 0-24 hours after soaking recovery. Permeable embryos take up Nile Blue dye from the agar plates and are bright blue upon visual inspection.
	*Day 2 plates contain embryos laid by treated adults 24-48 hours after soaking recovery
	**Brood size = total number of hatched larvae, permeable embryos, and dead embryos on both Day 1 and Day 2 plates
